# Supplementary material for: The impact of the COVID-19 pandemic on public trust in science
Source: PLoS One. 2025 Sep 29;20(9):e0328075. doi: 10.1371/journal.pone.0328075 (PMC12478942; doi:10.1371/journal.pone.0328075)
Supplement: S1 Dataset — This dataset contains 10,000 anonymized responses collected in 2024 from multiple countries. Variables include demographic information (country, age, gender, education level), primary source of scientific information, and self-reported levels of trust in science before and after the COVID-19 pandemic. The dataset is provided in CSV format and can be used to replicate the study’s statistical analyses. (CSV) [file pone.0328075.s001.csv]

Country	Age	Gender	Education Level	Source of Science Info	Trust in Science Before COVID09	Trust in Science After COVID09
France	56	Female	Undergraduate	Traditional Media	8	6
France	69	Male	Postgraduate	Social Media	5	7
Brazil	46	Male	High School	Traditional Media	8	7
India	32	Male	Undergraduate	Social Media	8	7
USA	60	Female	High School	Social Media	5	5
Germany	25	Male	Undergraduate	Social Media	8	8
Brazil	38	Male	Undergraduate	Social Media	7	8
Japan	56	Male	Undergraduate	Social Media	3	4
Japan	36	Male	Undergraduate	Social Media	4	5
Brazil	40	Male	Undergraduate	Scientific Journals	7	9
India	28	Female	High School	Social Media	4	4
France	28	Female	Undergraduate	Social Media	6	6
Japan	41	Female	High School	Scientific Journals	2	1
China	70	Female	Postgraduate	Scientific Journals	2	2
Canada	53	Female	Postgraduate	Scientific Journals	3	3
UK	57	Male	High School	Social Media	10	10
Germany	41	Female	High School	Social Media	7	8
Brazil	20	Male	High School	Social Media	3	5
France	39	Female	Doctorate	Social Media	3	1
Brazil	70	Female	Postgraduate	Traditional Media	4	3
South Africa	19	Male	Undergraduate	Scientific Journals	10	9
South Africa	41	Female	Undergraduate	Social Media	6	5
India	61	Male	High School	Social Media	1	2
USA	47	Male	Undergraduate	Social Media	6	7
Canada	55	Female	Postgraduate	Social Media	8	9
Germany	19	Male	Undergraduate	Scientific Journals	8	7
Japan	38	Female	Postgraduate	Social Media	6	5
France	50	Male	Undergraduate	Traditional Media	6	5
South Africa	29	Female	High School	Traditional Media	3	1
India	39	Female	Undergraduate	Scientific Journals	2	0
UK	61	Female	Undergraduate	Scientific Journals	7	6
Canada	42	Female	Doctorate	Traditional Media	8	9
Australia	66	Female	Undergraduate	Social Media	10	10
Nigeria	44	Male	Undergraduate	Traditional Media	6	4
USA	59	Male	Undergraduate	Independent Researchers	5	3
Australia	45	Male	Undergraduate	Traditional Media	4	3
France	33	Male	Undergraduate	Traditional Media	1	0
China	32	Female	Doctorate	Traditional Media	9	10
Nigeria	64	Male	Undergraduate	Scientific Journals	10	10
France	68	Female	High School	Scientific Journals	4	5
UK	61	Female	Postgraduate	Social Media	2	3
France	72	Male	High School	Traditional Media	4	3
USA	69	Female	High School	Social Media	5	5
Nigeria	74	Male	Undergraduate	Traditional Media	2	2
Japan	20	Female	High School	Traditional Media	7	6
Germany	54	Male	Doctorate	Scientific Journals	3	5
Nigeria	68	Female	Undergraduate	Scientific Journals	8	7
Japan	24	Male	Undergraduate	Independent Researchers	4	2
South Africa	38	Male	High School	Social Media	5	5
Nigeria	26	Male	High School	Traditional Media	3	2
UK	56	Female	Undergraduate	Scientific Journals	5	6
UK	35	Male	Undergraduate	Traditional Media	9	10
Canada	21	Female	Postgraduate	Traditional Media	2	3
France	42	Female	High School	Traditional Media	7	6
USA	31	Male	Undergraduate	Independent Researchers	10	10
South Africa	67	Female	High School	Scientific Journals	8	6
Germany	26	Female	Undergraduate	Traditional Media	3	4
France	43	Female	Undergraduate	Traditional Media	4	3
South Africa	70	Female	High School	Scientific Journals	10	10
UK	19	Male	Undergraduate	Scientific Journals	2	2
South Africa	37	Male	High School	Social Media	10	10
Brazil	45	Male	Undergraduate	Traditional Media	9	7
Canada	64	Female	Undergraduate	Social Media	3	2
Germany	24	Male	High School	Social Media	9	8
Brazil	61	Female	Doctorate	Independent Researchers	7	8
Brazil	25	Male	Undergraduate	Traditional Media	6	8
Australia	64	Male	Doctorate	Social Media	3	1
Japan	52	Female	High School	Traditional Media	7	9
France	31	Male	Doctorate	Social Media	3	1
France	34	Female	High School	Traditional Media	6	5
USA	53	Male	Undergraduate	Scientific Journals	8	7
Australia	67	Female	Doctorate	Traditional Media	5	3
China	57	Male	High School	Social Media	3	5
China	21	Female	High School	Social Media	6	6
Brazil	19	Female	Postgraduate	Scientific Journals	8	8
Japan	23	Male	Undergraduate	Scientific Journals	10	10
Canada	71	Female	Undergraduate	Traditional Media	3	4
Canada	59	Male	High School	Traditional Media	5	7
Canada	21	Male	Undergraduate	Social Media	9	8
Japan	71	Female	High School	Social Media	10	10
India	46	Male	Doctorate	Traditional Media	10	8
UK	35	Female	Undergraduate	Scientific Journals	3	3
USA	43	Female	Postgraduate	Traditional Media	2	3
UK	61	Female	High School	Independent Researchers	8	10
UK	51	Male	Postgraduate	Traditional Media	7	9
South Africa	27	Male	Undergraduate	Traditional Media	9	7
USA	53	Male	Postgraduate	Social Media	4	3
South Africa	31	Female	High School	Social Media	3	2
Nigeria	48	Female	Postgraduate	Traditional Media	10	10
Germany	65	Female	Undergraduate	Scientific Journals	5	6
Canada	32	Male	High School	Social Media	1	0
Canada	25	Male	Undergraduate	Traditional Media	5	4
South Africa	31	Male	High School	Scientific Journals	3	2
Nigeria	40	Male	Undergraduate	Independent Researchers	1	3
China	74	Male	Undergraduate	Social Media	3	2
USA	57	Male	Undergraduate	Scientific Journals	5	3
Brazil	38	Male	Undergraduate	Traditional Media	5	5
Germany	33	Male	Undergraduate	Traditional Media	10	9
Japan	62	Male	High School	Social Media	8	9
Japan	35	Male	Postgraduate	Independent Researchers	1	3
France	64	Male	Doctorate	Social Media	7	5
UK	70	Male	Undergraduate	Traditional Media	5	5
Canada	41	Female	High School	Social Media	3	5
Japan	43	Male	Undergraduate	Traditional Media	4	2
India	42	Male	Postgraduate	Traditional Media	3	5
Australia	62	Male	Undergraduate	Social Media	8	8
South Africa	58	Male	Undergraduate	Social Media	4	4
Nigeria	46	Male	High School	Traditional Media	3	2
Japan	32	Male	Postgraduate	Traditional Media	2	3
Australia	62	Female	Undergraduate	Social Media	3	2
USA	18	Male	High School	Social Media	7	9
Australia	42	Male	High School	Social Media	6	5
Germany	24	Female	Undergraduate	Scientific Journals	10	10
Brazil	26	Male	Undergraduate	Traditional Media	5	5
UK	41	Male	Undergraduate	Traditional Media	8	8
France	18	Female	Doctorate	Scientific Journals	1	0
France	61	Female	High School	Social Media	3	1
Brazil	25	Male	Doctorate	Social Media	2	1
UK	41	Female	Undergraduate	Independent Researchers	2	1
Nigeria	28	Male	Undergraduate	Social Media	1	0
Nigeria	68	Male	Postgraduate	Traditional Media	5	4
China	34	Female	Undergraduate	Independent Researchers	5	5
France	25	Male	Undergraduate	Traditional Media	3	4
UK	52	Male	Postgraduate	Social Media	9	8
Germany	52	Female	Undergraduate	Social Media	6	5
Germany	50	Female	Undergraduate	Social Media	10	10
South Africa	22	Male	Postgraduate	Social Media	6	5
Germany	59	Female	Undergraduate	Social Media	10	10
France	56	Male	Undergraduate	Scientific Journals	6	6
Brazil	58	Female	Postgraduate	Independent Researchers	2	0
Japan	45	Male	Undergraduate	Traditional Media	10	9
Canada	24	Male	High School	Scientific Journals	10	8
France	26	Male	Postgraduate	Traditional Media	8	7
Brazil	25	Male	High School	Traditional Media	6	8
Canada	29	Male	Postgraduate	Independent Researchers	3	5
China	51	Female	Doctorate	Social Media	10	10
Canada	50	Female	Undergraduate	Traditional Media	9	7
Japan	65	Male	High School	Social Media	2	0
Nigeria	72	Male	High School	Traditional Media	7	8
UK	40	Male	Undergraduate	Social Media	3	4
Germany	41	Female	Doctorate	Social Media	6	5
China	54	Female	Undergraduate	Scientific Journals	5	6
India	52	Male	High School	Traditional Media	6	7
UK	61	Female	Undergraduate	Traditional Media	8	6
UK	57	Male	Postgraduate	Traditional Media	3	5
India	39	Male	Undergraduate	Traditional Media	2	0
India	44	Female	Postgraduate	Independent Researchers	8	9
USA	52	Female	Undergraduate	Independent Researchers	1	0
Canada	18	Male	Postgraduate	Scientific Journals	2	4
Australia	52	Male	Undergraduate	Social Media	10	10
Germany	54	Female	High School	Scientific Journals	1	2
Japan	64	Male	Postgraduate	Traditional Media	5	4
Canada	31	Male	Undergraduate	Traditional Media	8	7
Germany	20	Female	High School	Social Media	2	3
China	18	Male	Doctorate	Scientific Journals	4	5
China	22	Male	Undergraduate	Social Media	4	2
UK	43	Female	High School	Social Media	7	7
Brazil	72	Female	Undergraduate	Traditional Media	1	0
Japan	31	Male	Postgraduate	Social Media	9	8
Japan	56	Male	Undergraduate	Scientific Journals	3	1
Nigeria	44	Male	High School	Social Media	6	8
India	26	Female	Undergraduate	Social Media	10	10
Nigeria	32	Female	Undergraduate	Social Media	5	7
Japan	32	Male	Postgraduate	Scientific Journals	4	3
USA	43	Female	High School	Social Media	9	9
USA	59	Male	Undergraduate	Social Media	9	9
Australia	30	Male	High School	Social Media	1	0
India	68	Male	Undergraduate	Traditional Media	7	9
Brazil	49	Male	Doctorate	Scientific Journals	10	10
Japan	56	Male	High School	Independent Researchers	9	10
Japan	66	Female	Undergraduate	Social Media	5	3
Germany	69	Female	Undergraduate	Traditional Media	1	0
USA	49	Female	Postgraduate	Social Media	8	7
Germany	21	Male	Undergraduate	Social Media	5	4
Nigeria	47	Male	Undergraduate	Traditional Media	6	4
Brazil	54	Male	Postgraduate	Traditional Media	7	7
India	40	Male	Postgraduate	Scientific Journals	10	8
Australia	56	Female	Postgraduate	Scientific Journals	7	7
Canada	62	Female	Undergraduate	Scientific Journals	7	6
South Africa	32	Female	Doctorate	Social Media	1	0
Japan	60	Male	High School	Scientific Journals	7	7
France	46	Male	High School	Social Media	3	4
China	53	Female	Undergraduate	Social Media	5	6
South Africa	30	Male	Undergraduate	Scientific Journals	10	8
India	49	Female	Postgraduate	Independent Researchers	5	7
China	24	Male	High School	Scientific Journals	8	6
France	68	Male	Postgraduate	Scientific Journals	7	6
Germany	39	Female	Postgraduate	Scientific Journals	7	6
India	45	Female	Undergraduate	Social Media	6	7
India	19	Male	Postgraduate	Scientific Journals	7	7
Australia	59	Female	High School	Social Media	7	8
UK	62	Male	High School	Traditional Media	5	5
Canada	74	Male	Postgraduate	Scientific Journals	5	3
France	70	Female	Undergraduate	Independent Researchers	4	6
Germany	23	Female	High School	Social Media	4	3
Brazil	45	Male	Undergraduate	Scientific Journals	5	3
India	45	Male	Postgraduate	Traditional Media	10	10
China	61	Female	Undergraduate	Independent Researchers	9	7
Australia	61	Female	Undergraduate	Social Media	6	8
Brazil	37	Female	Undergraduate	Social Media	8	8
UK	47	Male	Postgraduate	Scientific Journals	9	10
Canada	28	Female	High School	Scientific Journals	4	5
France	72	Male	High School	Scientific Journals	7	9
China	45	Female	Undergraduate	Independent Researchers	5	4
Germany	42	Male	Undergraduate	Traditional Media	4	6
China	56	Female	Undergraduate	Traditional Media	7	5
Canada	50	Male	High School	Scientific Journals	3	3
USA	18	Male	High School	Independent Researchers	1	0
Nigeria	74	Male	High School	Social Media	7	6
Canada	44	Male	High School	Traditional Media	9	8
India	74	Female	Undergraduate	Social Media	2	3
Australia	69	Female	Undergraduate	Social Media	7	8
USA	30	Female	Undergraduate	Scientific Journals	10	8
Canada	58	Male	Undergraduate	Traditional Media	2	2
Canada	20	Female	High School	Traditional Media	3	5
Australia	56	Female	Undergraduate	Scientific Journals	10	8
USA	23	Male	High School	Traditional Media	10	10
Australia	25	Male	High School	Scientific Journals	3	1
Canada	44	Female	High School	Social Media	4	4
South Africa	26	Female	Doctorate	Social Media	6	4
Germany	54	Female	Undergraduate	Traditional Media	3	2
China	50	Male	Doctorate	Traditional Media	9	10
UK	68	Female	Undergraduate	Social Media	2	3
Nigeria	59	Male	Undergraduate	Scientific Journals	7	8
Australia	61	Female	Postgraduate	Social Media	6	6
Canada	41	Female	High School	Traditional Media	2	2
Brazil	32	Male	High School	Scientific Journals	3	3
Australia	71	Female	Doctorate	Traditional Media	6	7
UK	49	Male	Undergraduate	Independent Researchers	10	9
USA	49	Male	High School	Traditional Media	4	6
Brazil	41	Male	High School	Social Media	1	1
Brazil	58	Male	Doctorate	Traditional Media	1	2
Germany	69	Male	Postgraduate	Social Media	3	2
Canada	66	Male	Undergraduate	Social Media	8	8
Nigeria	66	Male	High School	Social Media	4	4
Nigeria	69	Female	Postgraduate	Traditional Media	1	3
India	29	Female	Undergraduate	Scientific Journals	8	10
Brazil	56	Female	Undergraduate	Scientific Journals	10	8
Germany	19	Male	Undergraduate	Social Media	6	6
China	20	Female	Undergraduate	Social Media	1	0
Germany	66	Male	Undergraduate	Social Media	10	10
Australia	54	Female	Postgraduate	Traditional Media	10	10
South Africa	66	Male	Postgraduate	Independent Researchers	6	5
Japan	73	Female	Undergraduate	Traditional Media	1	1
Brazil	34	Female	High School	Social Media	10	10
USA	66	Female	High School	Social Media	10	8
Nigeria	19	Male	Undergraduate	Social Media	3	5
Japan	19	Male	Undergraduate	Scientific Journals	2	0
Canada	45	Male	Undergraduate	Traditional Media	4	4
UK	71	Female	High School	Scientific Journals	2	4
USA	40	Female	High School	Social Media	5	5
Australia	54	Male	Undergraduate	Traditional Media	4	6
France	49	Female	Undergraduate	Social Media	6	6
Japan	50	Female	Undergraduate	Scientific Journals	7	6
China	18	Female	Undergraduate	Social Media	2	0
Australia	36	Male	Postgraduate	Social Media	2	4
South Africa	19	Male	Postgraduate	Social Media	8	6
Canada	70	Male	Undergraduate	Social Media	9	10
Nigeria	61	Female	High School	Scientific Journals	5	7
Brazil	43	Male	Undergraduate	Traditional Media	7	9
India	49	Female	Undergraduate	Social Media	9	9
India	23	Female	High School	Social Media	1	2
China	49	Female	Doctorate	Traditional Media	8	8
China	72	Female	Undergraduate	Independent Researchers	10	10
India	21	Male	Undergraduate	Traditional Media	10	10
Nigeria	72	Male	Undergraduate	Traditional Media	9	10
Germany	28	Female	High School	Scientific Journals	9	10
Japan	73	Male	High School	Traditional Media	10	10
India	34	Male	Undergraduate	Scientific Journals	7	8
Japan	55	Male	High School	Scientific Journals	10	10
India	41	Male	High School	Traditional Media	3	1
Germany	22	Male	Doctorate	Traditional Media	5	7
Japan	69	Female	Undergraduate	Traditional Media	2	2
UK	51	Female	High School	Traditional Media	10	8
South Africa	23	Female	Undergraduate	Traditional Media	3	4
India	39	Male	Undergraduate	Scientific Journals	10	10
Germany	28	Male	Undergraduate	Scientific Journals	7	6
Brazil	65	Male	High School	Traditional Media	1	0
France	33	Female	Undergraduate	Scientific Journals	3	2
Nigeria	50	Male	High School	Traditional Media	5	5
USA	26	Female	Undergraduate	Social Media	4	5
India	23	Female	Undergraduate	Traditional Media	3	3
Nigeria	33	Male	High School	Traditional Media	6	4
UK	46	Male	High School	Scientific Journals	6	4
China	20	Male	Undergraduate	Social Media	4	3
Brazil	37	Male	Undergraduate	Social Media	9	10
China	53	Male	High School	Social Media	6	4
Canada	36	Male	High School	Traditional Media	9	10
Germany	43	Male	Doctorate	Scientific Journals	10	10
China	20	Male	High School	Scientific Journals	10	9
Brazil	36	Male	Doctorate	Traditional Media	2	1
Germany	37	Male	High School	Social Media	6	5
South Africa	49	Female	High School	Social Media	4	2
Canada	24	Male	Undergraduate	Social Media	2	3
UK	69	Male	High School	Social Media	5	4
Germany	58	Male	High School	Social Media	3	3
South Africa	50	Female	High School	Independent Researchers	6	5
USA	57	Male	Doctorate	Social Media	8	6
Brazil	56	Female	Undergraduate	Social Media	4	5
France	35	Female	Undergraduate	Social Media	4	3
Germany	57	Female	Postgraduate	Social Media	5	7
China	18	Male	Postgraduate	Social Media	6	5
Germany	28	Male	Undergraduate	Social Media	7	6
South Africa	45	Female	Undergraduate	Social Media	6	7
Australia	74	Male	High School	Social Media	7	7
Canada	42	Male	High School	Traditional Media	9	8
Germany	67	Female	High School	Social Media	4	3
Japan	40	Male	High School	Scientific Journals	10	8
UK	48	Male	High School	Scientific Journals	1	2
India	47	Male	Doctorate	Scientific Journals	9	7
Canada	59	Female	Doctorate	Social Media	7	6
Canada	52	Male	High School	Traditional Media	4	3
UK	24	Male	High School	Social Media	10	10
China	33	Female	High School	Traditional Media	8	6
France	43	Female	High School	Scientific Journals	7	8
Brazil	65	Male	High School	Traditional Media	2	1
USA	74	Male	Doctorate	Scientific Journals	1	3
Nigeria	69	Female	High School	Scientific Journals	9	10
UK	66	Female	High School	Scientific Journals	7	7
France	19	Female	High School	Scientific Journals	10	10
Australia	18	Male	Doctorate	Social Media	1	3
Brazil	65	Male	Doctorate	Social Media	4	5
Nigeria	29	Female	Postgraduate	Social Media	5	4
Japan	22	Male	Undergraduate	Traditional Media	5	5
India	54	Female	High School	Traditional Media	5	6
Japan	49	Male	High School	Traditional Media	3	3
Japan	72	Male	Undergraduate	Independent Researchers	5	6
Germany	26	Female	Postgraduate	Traditional Media	4	5
Brazil	58	Female	High School	Scientific Journals	5	3
Nigeria	52	Male	Undergraduate	Traditional Media	7	7
USA	36	Male	Undergraduate	Independent Researchers	5	6
Australia	65	Female	High School	Social Media	8	6
Canada	33	Male	Undergraduate	Social Media	8	6
India	20	Female	Undergraduate	Social Media	3	3
USA	37	Male	High School	Scientific Journals	5	4
Germany	41	Male	Undergraduate	Traditional Media	4	4
UK	71	Female	Doctorate	Scientific Journals	5	6
UK	73	Male	High School	Social Media	8	7
France	50	Female	Undergraduate	Traditional Media	4	4
India	41	Male	High School	Traditional Media	5	5
Australia	69	Male	Undergraduate	Scientific Journals	7	7
USA	28	Male	Postgraduate	Traditional Media	3	3
Australia	66	Male	Undergraduate	Scientific Journals	6	5
China	25	Male	High School	Traditional Media	9	10
Australia	53	Female	Doctorate	Social Media	4	2
Australia	55	Female	Postgraduate	Social Media	4	4
India	57	Male	Undergraduate	Social Media	6	4
France	37	Female	Undergraduate	Social Media	6	4
China	52	Male	High School	Scientific Journals	3	1
UK	65	Male	Postgraduate	Scientific Journals	1	1
Nigeria	42	Female	Undergraduate	Social Media	3	3
China	52	Male	Undergraduate	Social Media	8	8
Germany	42	Female	High School	Social Media	8	8
France	46	Female	Undergraduate	Independent Researchers	6	8
South Africa	35	Female	Postgraduate	Scientific Journals	7	8
UK	63	Female	Doctorate	Traditional Media	2	4
France	35	Female	High School	Traditional Media	9	8
Japan	19	Male	Undergraduate	Independent Researchers	3	5
France	71	Female	Undergraduate	Traditional Media	2	4
Nigeria	52	Male	Postgraduate	Independent Researchers	5	7
Germany	33	Male	Postgraduate	Social Media	1	2
India	58	Female	Doctorate	Traditional Media	5	3
UK	53	Female	Doctorate	Social Media	10	9
Japan	50	Female	High School	Social Media	4	3
Japan	21	Male	Postgraduate	Scientific Journals	6	7
Canada	50	Female	Undergraduate	Social Media	5	7
Brazil	31	Male	High School	Social Media	9	7
UK	38	Female	High School	Independent Researchers	5	5
France	65	Female	High School	Traditional Media	8	9
China	37	Female	Postgraduate	Social Media	2	0
Japan	73	Male	Undergraduate	Social Media	3	4
China	25	Male	Postgraduate	Traditional Media	3	4
France	24	Male	Undergraduate	Traditional Media	3	3
USA	20	Female	Undergraduate	Social Media	6	4
Brazil	34	Female	High School	Traditional Media	7	9
Brazil	50	Male	Undergraduate	Social Media	7	5
China	65	Female	Undergraduate	Social Media	7	5
Germany	29	Female	High School	Social Media	3	5
India	68	Female	Postgraduate	Social Media	1	1
Brazil	39	Female	Undergraduate	Social Media	6	4
China	72	Female	High School	Traditional Media	3	5
Brazil	39	Male	Postgraduate	Traditional Media	3	4
India	63	Male	High School	Social Media	3	4
South Africa	47	Male	Undergraduate	Independent Researchers	9	10
USA	55	Male	Undergraduate	Traditional Media	4	5
Canada	55	Female	High School	Social Media	5	3
Australia	62	Female	Undergraduate	Scientific Journals	3	5
India	68	Male	Undergraduate	Scientific Journals	10	8
UK	71	Male	Undergraduate	Independent Researchers	1	0
Canada	25	Male	High School	Traditional Media	4	4
Canada	44	Male	High School	Traditional Media	1	1
UK	44	Female	High School	Social Media	7	7
France	51	Male	Doctorate	Traditional Media	7	9
China	38	Female	High School	Social Media	4	3
India	47	Female	Undergraduate	Scientific Journals	5	5
Brazil	50	Male	Postgraduate	Social Media	10	8
Canada	45	Male	Postgraduate	Traditional Media	7	7
Nigeria	64	Male	Postgraduate	Traditional Media	6	5
Canada	50	Female	Doctorate	Independent Researchers	4	2
USA	22	Female	Undergraduate	Social Media	4	2
Nigeria	65	Male	Undergraduate	Independent Researchers	2	4
Germany	36	Male	High School	Scientific Journals	10	10
Canada	21	Male	High School	Independent Researchers	2	3
South Africa	52	Male	Undergraduate	Scientific Journals	4	3
Canada	66	Male	High School	Social Media	5	3
UK	34	Male	Postgraduate	Scientific Journals	4	3
UK	61	Male	High School	Social Media	3	3
India	45	Female	High School	Traditional Media	2	2
UK	47	Female	Undergraduate	Traditional Media	4	5
France	46	Male	High School	Social Media	5	3
Germany	63	Male	Postgraduate	Traditional Media	1	0
Nigeria	70	Male	Doctorate	Traditional Media	1	2
Japan	23	Male	Postgraduate	Social Media	6	6
Australia	52	Male	Undergraduate	Independent Researchers	5	3
South Africa	58	Female	Doctorate	Social Media	4	3
China	54	Female	High School	Social Media	1	0
France	41	Female	Postgraduate	Traditional Media	7	7
Australia	46	Male	High School	Traditional Media	4	2
Australia	66	Female	High School	Social Media	3	1
UK	63	Male	Doctorate	Scientific Journals	7	9
Australia	70	Male	Undergraduate	Social Media	2	0
Nigeria	48	Female	Postgraduate	Social Media	10	10
Germany	52	Female	Undergraduate	Scientific Journals	1	2
UK	50	Female	Postgraduate	Traditional Media	4	3
France	69	Female	Doctorate	Social Media	8	6
UK	38	Female	Undergraduate	Scientific Journals	6	5
Germany	49	Female	Undergraduate	Social Media	9	9
Japan	40	Female	Undergraduate	Traditional Media	1	1
Brazil	50	Female	Doctorate	Traditional Media	1	3
Australia	20	Female	High School	Social Media	5	7
USA	35	Male	Undergraduate	Traditional Media	6	4
Canada	42	Female	Undergraduate	Scientific Journals	8	6
India	59	Male	High School	Traditional Media	3	2
India	48	Female	High School	Traditional Media	6	5
Japan	71	Male	Undergraduate	Traditional Media	3	1
South Africa	20	Male	Postgraduate	Independent Researchers	8	6
USA	57	Male	Undergraduate	Scientific Journals	4	6
USA	63	Female	Undergraduate	Scientific Journals	2	4
Canada	41	Female	Undergraduate	Social Media	9	10
Brazil	67	Male	Undergraduate	Scientific Journals	10	8
Brazil	49	Male	Doctorate	Scientific Journals	8	7
Australia	64	Male	Undergraduate	Social Media	6	7
Nigeria	39	Female	High School	Independent Researchers	3	4
France	40	Male	High School	Scientific Journals	2	1
Brazil	19	Male	Postgraduate	Independent Researchers	4	3
China	44	Male	Doctorate	Scientific Journals	4	3
USA	59	Female	High School	Scientific Journals	1	3
UK	19	Male	High School	Independent Researchers	9	9
Nigeria	43	Female	Undergraduate	Social Media	10	8
China	34	Male	Postgraduate	Scientific Journals	8	10
Brazil	57	Female	Undergraduate	Traditional Media	7	8
Nigeria	50	Male	Doctorate	Scientific Journals	6	4
South Africa	26	Female	Postgraduate	Scientific Journals	3	2
India	60	Male	Postgraduate	Scientific Journals	4	5
India	71	Female	Undergraduate	Scientific Journals	2	1
UK	65	Female	Undergraduate	Social Media	7	6
France	56	Female	Postgraduate	Social Media	2	1
Australia	46	Female	Undergraduate	Traditional Media	10	8
UK	59	Male	High School	Traditional Media	1	2
Brazil	72	Female	High School	Social Media	6	7
Australia	43	Female	Undergraduate	Social Media	4	3
Japan	52	Male	Undergraduate	Traditional Media	8	10
Australia	67	Female	Undergraduate	Traditional Media	1	1
UK	42	Male	High School	Social Media	9	10
France	41	Male	Undergraduate	Scientific Journals	6	4
Australia	30	Male	High School	Social Media	2	2
Nigeria	24	Male	Undergraduate	Traditional Media	8	10
Japan	74	Female	Undergraduate	Scientific Journals	5	6
France	53	Male	Postgraduate	Traditional Media	5	7
Nigeria	62	Male	Postgraduate	Social Media	5	4
Brazil	37	Male	Postgraduate	Traditional Media	7	5
India	18	Female	Postgraduate	Independent Researchers	7	9
France	25	Female	Undergraduate	Traditional Media	10	10
China	63	Male	High School	Scientific Journals	7	7
China	33	Male	Undergraduate	Social Media	10	9
UK	31	Male	Undergraduate	Traditional Media	2	2
Germany	29	Female	Undergraduate	Traditional Media	8	6
Australia	68	Female	Undergraduate	Social Media	1	0
China	40	Male	Doctorate	Scientific Journals	2	1
France	32	Male	High School	Traditional Media	7	7
Germany	45	Female	Undergraduate	Scientific Journals	4	3
France	51	Female	Doctorate	Social Media	10	10
China	19	Male	Postgraduate	Traditional Media	10	10
Germany	49	Male	High School	Traditional Media	9	8
USA	40	Male	Doctorate	Independent Researchers	9	7
China	39	Female	High School	Social Media	3	3
UK	68	Female	Postgraduate	Traditional Media	3	4
Japan	42	Female	Undergraduate	Social Media	9	7
China	39	Female	Undergraduate	Traditional Media	10	10
USA	39	Male	Postgraduate	Social Media	8	9
Australia	66	Female	High School	Traditional Media	1	0
France	69	Female	High School	Independent Researchers	6	4
India	59	Male	Undergraduate	Social Media	7	8
South Africa	23	Female	High School	Independent Researchers	8	6
Nigeria	32	Male	Doctorate	Social Media	2	2
Germany	71	Male	Undergraduate	Social Media	1	1
Australia	60	Female	High School	Independent Researchers	4	2
Japan	54	Female	Undergraduate	Social Media	1	3
Japan	50	Female	Undergraduate	Social Media	2	3
South Africa	25	Male	High School	Traditional Media	3	5
Canada	70	Female	Undergraduate	Independent Researchers	4	4
Australia	61	Female	Doctorate	Traditional Media	6	4
India	61	Male	Undergraduate	Scientific Journals	8	7
France	22	Male	Undergraduate	Social Media	9	8
Brazil	56	Female	Undergraduate	Traditional Media	4	6
Japan	21	Male	High School	Traditional Media	1	3
China	23	Female	High School	Independent Researchers	5	7
Brazil	62	Male	Postgraduate	Scientific Journals	5	5
USA	49	Male	Doctorate	Social Media	9	9
France	69	Male	High School	Social Media	6	4
UK	47	Male	Undergraduate	Traditional Media	5	5
USA	64	Male	Doctorate	Social Media	10	8
Australia	52	Female	High School	Social Media	10	8
Brazil	72	Male	High School	Scientific Journals	5	7
Australia	57	Female	Doctorate	Social Media	8	7
Canada	69	Female	Postgraduate	Independent Researchers	1	3
France	33	Female	High School	Traditional Media	5	5
UK	30	Male	Undergraduate	Traditional Media	1	2
India	67	Female	High School	Independent Researchers	7	7
Brazil	59	Male	Undergraduate	Social Media	7	6
UK	47	Female	Postgraduate	Social Media	10	10
Brazil	36	Female	Undergraduate	Scientific Journals	8	7
Germany	34	Female	Undergraduate	Social Media	7	8
Nigeria	73	Male	Undergraduate	Traditional Media	9	10
Brazil	36	Female	High School	Social Media	8	6
USA	45	Female	High School	Traditional Media	8	8
Japan	72	Male	Postgraduate	Traditional Media	3	1
China	43	Male	Undergraduate	Traditional Media	10	10
South Africa	54	Male	High School	Social Media	4	6
France	43	Female	Undergraduate	Traditional Media	4	6
China	70	Female	Postgraduate	Scientific Journals	1	3
UK	40	Male	Undergraduate	Social Media	6	8
UK	26	Male	Undergraduate	Traditional Media	2	2
Nigeria	29	Male	High School	Social Media	9	7
Canada	70	Male	High School	Scientific Journals	1	0
India	18	Male	Postgraduate	Social Media	1	0
Brazil	18	Female	Undergraduate	Traditional Media	10	10
USA	64	Male	Postgraduate	Traditional Media	6	7
China	51	Female	Postgraduate	Scientific Journals	1	0
Australia	49	Female	Doctorate	Traditional Media	3	2
Australia	71	Male	High School	Traditional Media	10	10
Canada	65	Female	High School	Social Media	2	1
Brazil	42	Female	Undergraduate	Traditional Media	9	10
Canada	57	Female	High School	Independent Researchers	5	3
Brazil	62	Male	Postgraduate	Scientific Journals	6	5
Canada	70	Male	Postgraduate	Social Media	2	2
Germany	18	Male	Undergraduate	Scientific Journals	8	10
South Africa	33	Male	High School	Social Media	6	7
Japan	56	Male	High School	Scientific Journals	8	10
South Africa	22	Male	Undergraduate	Social Media	8	7
Japan	39	Male	Postgraduate	Traditional Media	1	0
India	46	Male	Undergraduate	Independent Researchers	7	7
Japan	72	Male	High School	Scientific Journals	2	3
Australia	20	Male	High School	Independent Researchers	8	6
Brazil	29	Male	Doctorate	Scientific Journals	2	3
Brazil	43	Male	Undergraduate	Social Media	4	4
Japan	33	Female	Doctorate	Traditional Media	2	2
UK	68	Male	Postgraduate	Traditional Media	7	6
Canada	54	Female	Undergraduate	Traditional Media	5	6
India	39	Male	High School	Traditional Media	9	8
Nigeria	74	Female	Undergraduate	Social Media	5	6
Nigeria	46	Female	Undergraduate	Social Media	8	9
Germany	31	Male	Postgraduate	Social Media	2	4
India	45	Female	High School	Social Media	3	2
South Africa	22	Female	High School	Social Media	6	7
France	64	Male	Undergraduate	Social Media	7	8
France	66	Female	High School	Independent Researchers	10	10
UK	47	Female	Undergraduate	Social Media	8	10
China	63	Female	High School	Traditional Media	3	3
South Africa	69	Male	High School	Social Media	7	6
USA	22	Female	Undergraduate	Scientific Journals	8	7
Nigeria	29	Female	Undergraduate	Social Media	10	10
South Africa	33	Female	Undergraduate	Independent Researchers	6	4
Canada	43	Female	High School	Traditional Media	4	4
Japan	43	Male	Postgraduate	Traditional Media	6	5
Australia	65	Female	High School	Traditional Media	9	10
India	38	Male	High School	Scientific Journals	3	4
China	56	Male	Undergraduate	Social Media	2	2
USA	53	Female	High School	Traditional Media	5	6
China	50	Female	Undergraduate	Traditional Media	7	9
USA	47	Male	Doctorate	Social Media	3	1
India	54	Female	Undergraduate	Independent Researchers	5	5
Japan	40	Male	Undergraduate	Social Media	4	4
India	27	Male	Undergraduate	Traditional Media	7	7
Germany	71	Female	High School	Social Media	2	3
South Africa	22	Male	Undergraduate	Social Media	7	8
France	53	Male	Undergraduate	Social Media	2	2
Germany	51	Male	Doctorate	Social Media	3	3
France	69	Female	High School	Social Media	5	7
South Africa	48	Male	Undergraduate	Independent Researchers	7	6
South Africa	27	Male	Doctorate	Traditional Media	6	8
Canada	36	Female	Postgraduate	Scientific Journals	7	7
China	49	Female	Doctorate	Independent Researchers	6	7
Germany	18	Male	Undergraduate	Social Media	1	2
India	73	Female	Undergraduate	Traditional Media	5	5
Brazil	22	Male	Postgraduate	Scientific Journals	1	0
USA	62	Male	High School	Scientific Journals	7	5
Germany	21	Male	High School	Traditional Media	4	2
Australia	33	Male	Postgraduate	Social Media	5	7
China	41	Male	Undergraduate	Social Media	1	0
Canada	33	Male	Postgraduate	Traditional Media	8	6
UK	72	Female	Doctorate	Scientific Journals	4	3
Nigeria	19	Male	Postgraduate	Social Media	3	4
Brazil	66	Male	High School	Scientific Journals	1	2
South Africa	45	Female	Undergraduate	Social Media	4	3
UK	49	Female	Postgraduate	Social Media	3	3
India	44	Male	Doctorate	Social Media	8	6
France	37	Male	Undergraduate	Traditional Media	9	7
UK	41	Male	High School	Scientific Journals	5	6
France	29	Male	Postgraduate	Social Media	9	10
Japan	67	Male	Undergraduate	Scientific Journals	1	0
Canada	52	Female	Undergraduate	Scientific Journals	7	8
UK	50	Female	Undergraduate	Social Media	7	8
Canada	50	Male	Undergraduate	Traditional Media	6	5
Canada	68	Male	Postgraduate	Independent Researchers	4	3
China	60	Male	Undergraduate	Social Media	9	8
France	54	Male	Undergraduate	Independent Researchers	3	5
Nigeria	29	Male	High School	Social Media	1	0
France	20	Female	Undergraduate	Traditional Media	2	4
Japan	18	Female	Undergraduate	Scientific Journals	3	5
Canada	50	Male	Postgraduate	Scientific Journals	2	1
Germany	57	Female	Undergraduate	Scientific Journals	6	7
Brazil	27	Male	Undergraduate	Traditional Media	7	7
India	60	Female	Undergraduate	Scientific Journals	5	6
Australia	61	Male	Undergraduate	Social Media	5	6
USA	46	Male	Undergraduate	Social Media	7	8
Germany	30	Female	Undergraduate	Independent Researchers	6	7
Japan	29	Male	Undergraduate	Social Media	8	10
Japan	48	Female	Undergraduate	Traditional Media	9	8
India	63	Male	High School	Social Media	2	1
India	19	Female	Postgraduate	Social Media	2	3
Australia	68	Female	Postgraduate	Scientific Journals	1	1
France	67	Female	Undergraduate	Traditional Media	7	5
France	52	Female	Undergraduate	Scientific Journals	4	5
France	40	Male	Doctorate	Scientific Journals	9	10
UK	34	Female	High School	Traditional Media	6	6
Brazil	43	Male	Postgraduate	Traditional Media	7	9
Germany	25	Female	High School	Social Media	7	8
USA	46	Female	Undergraduate	Scientific Journals	8	8
South Africa	43	Female	Postgraduate	Social Media	4	6
Australia	27	Female	Undergraduate	Scientific Journals	3	5
Canada	43	Female	Undergraduate	Social Media	3	4
Germany	51	Female	Doctorate	Social Media	10	10
Japan	68	Female	Postgraduate	Traditional Media	8	9
South Africa	58	Male	Undergraduate	Traditional Media	3	4
Japan	24	Male	Undergraduate	Scientific Journals	8	7
Canada	21	Male	Undergraduate	Scientific Journals	2	0
Brazil	70	Male	Postgraduate	Social Media	5	3
USA	67	Male	Doctorate	Social Media	5	4
China	62	Female	Postgraduate	Social Media	7	8
Canada	28	Male	Postgraduate	Traditional Media	5	5
USA	46	Male	High School	Social Media	9	10
UK	73	Female	Postgraduate	Social Media	3	2
Germany	53	Male	Postgraduate	Social Media	9	8
Australia	42	Female	Postgraduate	Social Media	1	0
Australia	38	Male	High School	Scientific Journals	3	2
China	74	Female	Doctorate	Social Media	4	2
Australia	53	Male	High School	Social Media	6	7
Brazil	27	Female	High School	Social Media	10	9
Nigeria	54	Female	Undergraduate	Scientific Journals	8	7
Japan	26	Male	Undergraduate	Social Media	7	6
Brazil	41	Male	Undergraduate	Traditional Media	8	8
China	52	Female	Postgraduate	Independent Researchers	6	6
India	66	Male	Undergraduate	Social Media	6	8
Canada	52	Female	High School	Traditional Media	6	7
UK	65	Male	High School	Social Media	3	2
Nigeria	53	Female	Postgraduate	Scientific Journals	10	10
India	35	Female	High School	Social Media	4	6
Canada	66	Male	High School	Social Media	6	7
UK	56	Male	Undergraduate	Traditional Media	7	7
Germany	49	Female	Undergraduate	Social Media	3	4
Canada	41	Female	Postgraduate	Traditional Media	4	6
Canada	40	Female	Postgraduate	Social Media	6	7
South Africa	49	Female	Postgraduate	Social Media	1	1
Brazil	54	Female	Undergraduate	Social Media	7	9
Canada	29	Male	Undergraduate	Social Media	1	2
Nigeria	66	Male	Undergraduate	Social Media	10	9
India	72	Male	Undergraduate	Social Media	9	8
Canada	30	Female	High School	Traditional Media	10	10
Nigeria	40	Male	Undergraduate	Traditional Media	9	10
Canada	42	Male	High School	Traditional Media	9	9
Canada	52	Female	Doctorate	Scientific Journals	4	6
China	58	Female	Postgraduate	Scientific Journals	2	3
UK	47	Male	High School	Scientific Journals	7	9
South Africa	34	Male	High School	Social Media	4	3
South Africa	66	Male	Doctorate	Social Media	5	7
UK	37	Male	Undergraduate	Scientific Journals	1	0
Nigeria	65	Female	Postgraduate	Social Media	10	10
France	42	Male	Undergraduate	Traditional Media	6	6
Nigeria	39	Female	Postgraduate	Independent Researchers	7	9
Japan	30	Female	Postgraduate	Traditional Media	3	3
China	36	Male	High School	Social Media	10	10
Japan	66	Male	High School	Social Media	2	4
China	53	Male	Undergraduate	Scientific Journals	10	9
Australia	29	Male	Doctorate	Independent Researchers	7	9
Germany	58	Male	High School	Independent Researchers	1	1
Nigeria	36	Male	Undergraduate	Social Media	2	0
USA	29	Male	Undergraduate	Social Media	3	4
China	26	Male	Postgraduate	Traditional Media	4	4
Germany	24	Female	Postgraduate	Social Media	5	3
Canada	45	Female	Undergraduate	Scientific Journals	4	4
Canada	31	Female	High School	Social Media	10	8
Germany	48	Male	High School	Traditional Media	3	3
Japan	69	Female	Undergraduate	Traditional Media	1	2
Brazil	36	Female	Undergraduate	Social Media	7	6
UK	64	Female	Undergraduate	Traditional Media	10	9
China	33	Female	Doctorate	Social Media	6	7
South Africa	70	Female	Undergraduate	Social Media	2	2
France	22	Male	Postgraduate	Social Media	2	0
Canada	52	Female	High School	Traditional Media	3	5
Australia	29	Male	High School	Scientific Journals	8	8
Brazil	42	Male	Undergraduate	Social Media	8	9
France	69	Male	Undergraduate	Social Media	10	9
Brazil	38	Male	Undergraduate	Social Media	10	9
China	53	Male	Postgraduate	Social Media	10	10
Nigeria	70	Female	Undergraduate	Scientific Journals	10	8
Brazil	40	Male	Undergraduate	Independent Researchers	8	9
Japan	33	Male	Doctorate	Traditional Media	7	8
France	74	Female	Undergraduate	Traditional Media	2	0
Japan	56	Female	High School	Social Media	1	0
India	62	Male	High School	Traditional Media	6	6
Australia	70	Male	Postgraduate	Independent Researchers	8	8
Japan	59	Female	Postgraduate	Social Media	1	0
Australia	56	Female	High School	Social Media	3	2
France	31	Female	Undergraduate	Social Media	1	0
Germany	48	Female	Postgraduate	Social Media	10	10
Brazil	22	Male	Doctorate	Traditional Media	9	10
France	52	Female	Undergraduate	Scientific Journals	7	9
India	40	Female	Postgraduate	Traditional Media	8	9
Germany	46	Female	Undergraduate	Independent Researchers	9	9
China	60	Male	High School	Traditional Media	3	1
France	28	Female	High School	Scientific Journals	10	9
USA	35	Female	Undergraduate	Traditional Media	2	4
UK	64	Male	Undergraduate	Social Media	6	5
Nigeria	29	Female	Doctorate	Social Media	5	5
France	26	Female	High School	Traditional Media	4	2
South Africa	27	Female	Undergraduate	Social Media	6	8
Canada	61	Female	High School	Social Media	6	8
UK	34	Female	Postgraduate	Social Media	3	1
South Africa	55	Female	Doctorate	Social Media	2	1
France	24	Male	High School	Scientific Journals	9	9
Brazil	63	Male	Undergraduate	Traditional Media	8	8
Australia	30	Male	High School	Traditional Media	4	4
UK	57	Female	Undergraduate	Social Media	6	5
China	59	Female	High School	Scientific Journals	3	2
USA	26	Female	Undergraduate	Scientific Journals	8	10
South Africa	67	Female	Postgraduate	Social Media	3	2
Germany	44	Female	Undergraduate	Scientific Journals	2	3
Japan	19	Male	High School	Scientific Journals	7	5
India	22	Male	Undergraduate	Traditional Media	3	2
Australia	46	Female	Undergraduate	Traditional Media	9	9
Nigeria	54	Male	Undergraduate	Social Media	3	2
USA	55	Female	High School	Traditional Media	8	10
France	36	Female	Postgraduate	Social Media	2	0
Germany	25	Female	Undergraduate	Social Media	9	7
Canada	65	Male	High School	Social Media	1	1
Japan	62	Male	High School	Traditional Media	3	1
Brazil	18	Female	Doctorate	Scientific Journals	2	3
South Africa	39	Female	High School	Social Media	7	5
Germany	69	Male	Doctorate	Social Media	5	5
USA	34	Female	Undergraduate	Independent Researchers	8	6
India	24	Male	Undergraduate	Traditional Media	2	1
Canada	42	Female	Postgraduate	Social Media	8	10
Germany	62	Female	High School	Social Media	7	6
Australia	21	Female	Undergraduate	Scientific Journals	5	6
UK	53	Male	Undergraduate	Traditional Media	2	3
Germany	23	Female	Postgraduate	Scientific Journals	10	10
India	48	Female	Undergraduate	Independent Researchers	7	9
India	36	Male	Undergraduate	Social Media	10	10
Canada	61	Male	High School	Traditional Media	4	6
Nigeria	71	Male	Undergraduate	Social Media	4	2
France	56	Female	High School	Traditional Media	8	7
UK	44	Male	High School	Social Media	6	7
Nigeria	27	Male	High School	Scientific Journals	9	7
Nigeria	43	Male	Undergraduate	Social Media	2	4
Canada	36	Male	Undergraduate	Traditional Media	5	5
Nigeria	56	Male	Undergraduate	Social Media	6	6
South Africa	20	Female	Undergraduate	Social Media	8	7
Australia	62	Female	Doctorate	Social Media	4	5
USA	30	Female	Postgraduate	Social Media	7	8
South Africa	67	Female	Undergraduate	Scientific Journals	7	6
Japan	45	Male	Postgraduate	Social Media	4	6
France	37	Female	Doctorate	Independent Researchers	1	3
France	45	Male	Undergraduate	Independent Researchers	3	4
Nigeria	25	Male	Undergraduate	Traditional Media	2	3
South Africa	58	Female	High School	Traditional Media	3	4
Nigeria	56	Male	Postgraduate	Social Media	5	7
China	18	Female	High School	Traditional Media	1	1
France	20	Male	High School	Social Media	5	4
Germany	30	Female	Undergraduate	Social Media	2	1
India	45	Female	Postgraduate	Traditional Media	4	2
Nigeria	74	Male	Undergraduate	Traditional Media	6	4
Brazil	66	Female	Postgraduate	Traditional Media	9	9
Australia	42	Male	Postgraduate	Traditional Media	10	10
Nigeria	73	Female	Undergraduate	Social Media	6	6
South Africa	50	Male	Undergraduate	Social Media	10	8
Australia	55	Female	Undergraduate	Independent Researchers	2	0
USA	70	Female	Doctorate	Traditional Media	8	7
Australia	23	Male	Postgraduate	Independent Researchers	5	5
France	61	Female	Doctorate	Traditional Media	9	10
Japan	62	Female	High School	Social Media	10	8
China	49	Female	Undergraduate	Traditional Media	9	8
South Africa	62	Female	High School	Scientific Journals	4	5
Canada	64	Male	Undergraduate	Traditional Media	1	1
Nigeria	38	Female	Postgraduate	Independent Researchers	9	7
Nigeria	33	Male	Undergraduate	Traditional Media	9	10
India	71	Male	High School	Traditional Media	8	6
Australia	38	Male	High School	Social Media	5	7
Nigeria	28	Female	Undergraduate	Scientific Journals	5	5
France	54	Male	High School	Independent Researchers	10	10
China	53	Male	Undergraduate	Social Media	6	8
Brazil	52	Female	Postgraduate	Scientific Journals	1	0
China	36	Male	Undergraduate	Scientific Journals	9	9
China	37	Male	Undergraduate	Social Media	5	3
Nigeria	74	Male	Undergraduate	Social Media	7	8
India	35	Female	Postgraduate	Traditional Media	8	8
Nigeria	64	Female	High School	Social Media	5	5
Japan	58	Male	Doctorate	Scientific Journals	3	4
South Africa	66	Female	Undergraduate	Social Media	6	4
France	31	Male	High School	Scientific Journals	7	6
Germany	32	Female	High School	Scientific Journals	4	2
India	48	Male	High School	Scientific Journals	9	10
Canada	18	Female	Postgraduate	Traditional Media	4	2
Canada	70	Female	Undergraduate	Traditional Media	10	10
South Africa	71	Female	Undergraduate	Traditional Media	2	1
India	71	Female	Undergraduate	Independent Researchers	9	10
Brazil	20	Female	Postgraduate	Traditional Media	4	2
Germany	33	Female	Postgraduate	Social Media	4	6
Australia	40	Male	Undergraduate	Traditional Media	10	9
Canada	74	Male	Undergraduate	Traditional Media	1	3
Japan	28	Female	Postgraduate	Traditional Media	2	0
China	29	Female	Postgraduate	Traditional Media	3	4
Canada	27	Male	Undergraduate	Social Media	7	7
Japan	49	Male	High School	Independent Researchers	9	9
USA	33	Female	Postgraduate	Social Media	5	7
UK	25	Female	High School	Scientific Journals	4	4
Canada	55	Female	High School	Social Media	2	2
UK	29	Female	Postgraduate	Scientific Journals	7	8
Australia	41	Female	Undergraduate	Independent Researchers	6	8
Nigeria	45	Female	Postgraduate	Independent Researchers	7	8
France	70	Female	Undergraduate	Traditional Media	8	9
Brazil	25	Female	Doctorate	Scientific Journals	9	8
France	45	Female	Undergraduate	Traditional Media	10	10
France	53	Male	Postgraduate	Social Media	5	6
Nigeria	43	Male	Undergraduate	Social Media	5	3
Australia	25	Male	High School	Social Media	4	4
Canada	67	Male	Undergraduate	Social Media	3	5
France	45	Male	Postgraduate	Traditional Media	7	6
Germany	45	Female	High School	Scientific Journals	5	6
Australia	54	Female	Undergraduate	Social Media	7	5
Canada	58	Male	High School	Traditional Media	2	2
Japan	53	Male	High School	Social Media	9	9
Germany	44	Male	Undergraduate	Social Media	9	7
India	71	Female	Doctorate	Traditional Media	9	10
Australia	34	Male	Undergraduate	Traditional Media	5	5
USA	26	Male	Undergraduate	Independent Researchers	10	10
Japan	50	Male	Doctorate	Scientific Journals	9	9
China	70	Female	Undergraduate	Traditional Media	1	2
India	37	Male	Undergraduate	Social Media	2	3
France	30	Male	High School	Social Media	10	10
Nigeria	45	Female	Undergraduate	Social Media	5	4
Australia	65	Male	Undergraduate	Social Media	5	5
UK	46	Female	Undergraduate	Traditional Media	6	8
Canada	30	Male	Postgraduate	Social Media	8	7
India	63	Female	Undergraduate	Traditional Media	1	3
Nigeria	52	Male	High School	Social Media	10	8
USA	23	Female	Doctorate	Independent Researchers	9	7
South Africa	35	Male	Undergraduate	Independent Researchers	4	5
Germany	68	Female	Doctorate	Independent Researchers	8	9
Brazil	22	Male	Undergraduate	Independent Researchers	5	6
Australia	64	Male	High School	Traditional Media	1	0
Australia	42	Female	Undergraduate	Scientific Journals	9	10
Canada	19	Male	Undergraduate	Traditional Media	8	7
South Africa	27	Female	High School	Scientific Journals	5	6
India	73	Male	Undergraduate	Scientific Journals	4	2
Canada	47	Male	Undergraduate	Social Media	8	9
Japan	67	Female	Undergraduate	Social Media	9	9
South Africa	62	Female	High School	Traditional Media	7	6
USA	22	Female	Undergraduate	Traditional Media	4	6
Australia	72	Male	High School	Independent Researchers	7	8
Brazil	73	Female	Undergraduate	Scientific Journals	6	6
Canada	50	Female	High School	Traditional Media	3	3
South Africa	71	Female	High School	Traditional Media	10	9
China	18	Male	Undergraduate	Traditional Media	3	1
Canada	35	Female	High School	Independent Researchers	1	0
France	49	Female	Undergraduate	Independent Researchers	5	6
Australia	64	Female	Doctorate	Social Media	8	9
South Africa	66	Female	Undergraduate	Social Media	6	4
Australia	28	Female	Undergraduate	Scientific Journals	8	10
Canada	38	Male	Doctorate	Traditional Media	7	9
Canada	43	Male	Doctorate	Independent Researchers	2	2
China	42	Female	Postgraduate	Social Media	8	7
Canada	39	Male	High School	Traditional Media	4	6
Australia	44	Male	Undergraduate	Social Media	5	6
Japan	66	Male	Postgraduate	Social Media	8	10
Japan	30	Male	Postgraduate	Social Media	5	4
South Africa	50	Female	Undergraduate	Social Media	5	6
UK	51	Female	High School	Scientific Journals	6	5
Japan	58	Female	Doctorate	Scientific Journals	7	5
UK	52	Male	Undergraduate	Social Media	9	8
China	18	Female	Undergraduate	Social Media	7	6
Brazil	38	Female	Undergraduate	Traditional Media	6	5
Japan	65	Male	Undergraduate	Social Media	10	10
Australia	72	Female	High School	Traditional Media	4	3
China	23	Male	Undergraduate	Independent Researchers	10	9
Nigeria	45	Female	Doctorate	Independent Researchers	2	2
Canada	34	Male	Undergraduate	Traditional Media	9	10
South Africa	22	Female	Undergraduate	Scientific Journals	10	9
Germany	48	Female	Postgraduate	Scientific Journals	5	7
Canada	22	Male	Undergraduate	Independent Researchers	5	4
China	55	Female	Undergraduate	Social Media	3	5
UK	20	Female	Undergraduate	Scientific Journals	3	1
USA	70	Male	High School	Social Media	1	0
South Africa	40	Female	High School	Traditional Media	5	6
China	54	Male	Undergraduate	Traditional Media	3	4
South Africa	70	Male	Doctorate	Traditional Media	2	0
Germany	54	Male	Postgraduate	Traditional Media	9	10
Australia	27	Male	High School	Traditional Media	10	10
South Africa	27	Female	Undergraduate	Scientific Journals	6	8
India	36	Male	High School	Scientific Journals	3	3
China	34	Male	Undergraduate	Independent Researchers	7	8
Canada	38	Female	High School	Social Media	9	10
China	31	Female	Postgraduate	Independent Researchers	9	9
South Africa	26	Female	High School	Social Media	1	0
Canada	63	Male	High School	Social Media	2	4
Brazil	18	Female	Undergraduate	Social Media	8	7
Brazil	68	Male	High School	Scientific Journals	1	1
Australia	62	Female	Postgraduate	Traditional Media	3	4
China	30	Male	Doctorate	Scientific Journals	7	6
South Africa	21	Female	High School	Scientific Journals	8	9
USA	18	Male	Undergraduate	Independent Researchers	5	5
Nigeria	66	Female	Doctorate	Independent Researchers	2	0
Canada	57	Female	Postgraduate	Social Media	3	4
France	49	Male	Doctorate	Scientific Journals	9	8
USA	51	Male	High School	Independent Researchers	10	9
Canada	45	Female	High School	Independent Researchers	7	7
UK	48	Male	High School	Scientific Journals	1	0
Germany	25	Female	Undergraduate	Scientific Journals	3	5
China	56	Male	Postgraduate	Traditional Media	9	10
UK	43	Male	High School	Scientific Journals	7	9
UK	51	Female	Undergraduate	Traditional Media	2	2
China	71	Female	High School	Social Media	6	8
South Africa	71	Female	Postgraduate	Social Media	9	10
France	20	Female	High School	Social Media	4	5
India	67	Female	High School	Social Media	10	10
Australia	29	Female	Undergraduate	Scientific Journals	2	0
Nigeria	18	Male	High School	Scientific Journals	3	5
Germany	71	Male	Undergraduate	Social Media	7	8
India	61	Female	Undergraduate	Social Media	4	6
USA	22	Male	Postgraduate	Independent Researchers	7	9
Canada	47	Male	Undergraduate	Social Media	5	5
France	47	Male	Undergraduate	Social Media	8	8
India	74	Male	Doctorate	Social Media	8	10
France	34	Female	Doctorate	Independent Researchers	5	5
South Africa	65	Female	Undergraduate	Social Media	7	8
Japan	64	Female	Undergraduate	Independent Researchers	6	8
Nigeria	40	Male	Undergraduate	Social Media	8	8
Australia	32	Female	Undergraduate	Traditional Media	9	10
South Africa	54	Male	Doctorate	Traditional Media	5	7
UK	38	Female	Postgraduate	Social Media	7	9
Japan	31	Female	High School	Social Media	1	1
UK	19	Male	High School	Social Media	8	9
China	28	Female	High School	Social Media	3	5
UK	68	Female	High School	Social Media	1	3
China	56	Male	High School	Scientific Journals	6	4
China	55	Female	Undergraduate	Scientific Journals	8	10
Australia	51	Male	High School	Scientific Journals	3	1
Brazil	55	Male	Undergraduate	Independent Researchers	1	0
Canada	67	Female	High School	Social Media	3	4
India	51	Female	High School	Traditional Media	5	4
South Africa	35	Female	Undergraduate	Traditional Media	8	6
Germany	47	Male	Postgraduate	Social Media	9	10
South Africa	32	Male	Undergraduate	Social Media	9	9
UK	44	Female	Undergraduate	Independent Researchers	4	2
France	68	Male	Undergraduate	Scientific Journals	8	7
South Africa	51	Female	High School	Traditional Media	5	5
USA	69	Female	Undergraduate	Social Media	3	1
Australia	74	Female	High School	Social Media	5	3
South Africa	55	Female	Undergraduate	Independent Researchers	2	1
UK	50	Male	Undergraduate	Traditional Media	6	8
Nigeria	41	Male	Undergraduate	Social Media	1	0
India	32	Male	High School	Independent Researchers	6	7
India	47	Female	Postgraduate	Independent Researchers	5	6
Germany	72	Female	High School	Social Media	9	8
Australia	59	Female	High School	Traditional Media	7	6
USA	68	Female	Undergraduate	Social Media	6	5
China	34	Male	Undergraduate	Scientific Journals	7	6
South Africa	22	Male	High School	Social Media	10	9
USA	46	Male	Undergraduate	Independent Researchers	5	3
France	21	Male	Postgraduate	Social Media	1	1
France	27	Female	High School	Social Media	9	10
Australia	73	Male	Undergraduate	Scientific Journals	5	6
Germany	34	Female	High School	Social Media	4	4
France	27	Female	Undergraduate	Social Media	6	5
China	34	Female	High School	Social Media	5	5
China	37	Female	Doctorate	Scientific Journals	1	0
Australia	41	Male	Undergraduate	Traditional Media	2	3
China	22	Male	Postgraduate	Social Media	4	6
China	51	Female	High School	Social Media	8	9
France	23	Male	Postgraduate	Social Media	5	6
Australia	70	Male	Postgraduate	Independent Researchers	7	9
Brazil	19	Female	Postgraduate	Social Media	2	2
Brazil	30	Male	Doctorate	Social Media	8	6
UK	60	Female	High School	Social Media	5	4
South Africa	60	Female	Undergraduate	Scientific Journals	4	3
China	65	Male	Undergraduate	Traditional Media	9	10
India	28	Female	Undergraduate	Scientific Journals	6	8
Canada	68	Male	Postgraduate	Traditional Media	4	5
USA	64	Female	High School	Social Media	8	9
Germany	74	Male	High School	Social Media	3	3
Japan	40	Female	High School	Traditional Media	10	9
Australia	72	Male	Postgraduate	Traditional Media	2	0
Japan	33	Male	Doctorate	Traditional Media	7	9
Canada	48	Male	Undergraduate	Traditional Media	4	2
Japan	28	Male	Undergraduate	Scientific Journals	4	6
Australia	71	Male	Undergraduate	Scientific Journals	10	9
Canada	33	Female	Undergraduate	Traditional Media	9	9
India	25	Female	High School	Traditional Media	2	0
China	21	Male	Undergraduate	Scientific Journals	1	3
Japan	57	Male	Undergraduate	Traditional Media	7	8
France	21	Female	Undergraduate	Independent Researchers	8	7
Australia	73	Female	High School	Traditional Media	3	3
France	42	Male	Postgraduate	Scientific Journals	2	3
South Africa	20	Female	Postgraduate	Social Media	4	4
Japan	49	Male	Undergraduate	Traditional Media	2	4
South Africa	20	Female	Postgraduate	Traditional Media	2	3
Brazil	44	Male	Undergraduate	Social Media	5	5
China	46	Male	Undergraduate	Social Media	10	9
Canada	49	Female	Undergraduate	Social Media	5	3
China	67	Male	Postgraduate	Traditional Media	8	6
India	68	Female	Undergraduate	Social Media	9	10
South Africa	36	Male	Undergraduate	Social Media	2	1
Australia	38	Female	Undergraduate	Social Media	1	0
France	22	Female	Postgraduate	Traditional Media	3	3
Germany	35	Male	Postgraduate	Social Media	6	7
Brazil	45	Female	Undergraduate	Social Media	5	4
India	59	Female	Postgraduate	Independent Researchers	8	8
UK	39	Female	Undergraduate	Scientific Journals	8	7
Germany	38	Female	Doctorate	Traditional Media	2	3
India	23	Female	Postgraduate	Traditional Media	9	8
Japan	18	Male	High School	Traditional Media	4	3
South Africa	22	Male	Postgraduate	Traditional Media	1	0
China	58	Female	Undergraduate	Traditional Media	2	0
Australia	29	Female	Doctorate	Traditional Media	6	8
UK	43	Male	Postgraduate	Traditional Media	5	6
Nigeria	63	Female	High School	Traditional Media	7	5
South Africa	51	Female	Undergraduate	Social Media	9	10
China	66	Male	Undergraduate	Traditional Media	6	5
China	31	Male	Postgraduate	Traditional Media	6	5
Nigeria	43	Female	Postgraduate	Social Media	2	0
Brazil	62	Male	Undergraduate	Traditional Media	7	7
India	44	Female	Undergraduate	Traditional Media	2	3
Australia	26	Female	Undergraduate	Traditional Media	7	9
Japan	43	Male	High School	Social Media	8	7
USA	74	Male	High School	Scientific Journals	1	2
France	64	Male	Undergraduate	Traditional Media	9	8
Canada	74	Female	High School	Social Media	8	7
South Africa	39	Female	High School	Social Media	9	8
Australia	64	Male	High School	Social Media	5	6
Japan	73	Female	Postgraduate	Scientific Journals	4	2
UK	47	Male	High School	Scientific Journals	1	2
Germany	60	Male	High School	Traditional Media	9	10
Germany	65	Male	High School	Social Media	4	4
China	34	Male	Undergraduate	Social Media	4	4
Germany	43	Male	Undergraduate	Independent Researchers	4	2
Germany	53	Male	High School	Scientific Journals	2	2
India	18	Female	Undergraduate	Traditional Media	4	2
Germany	25	Female	Postgraduate	Traditional Media	2	1
India	66	Male	Undergraduate	Scientific Journals	8	7
Germany	52	Male	Undergraduate	Social Media	7	8
UK	69	Male	Undergraduate	Social Media	10	9
Nigeria	32	Male	High School	Social Media	2	2
Germany	64	Female	Postgraduate	Traditional Media	2	4
China	73	Male	Postgraduate	Scientific Journals	2	3
Australia	39	Male	Undergraduate	Scientific Journals	1	0
UK	31	Male	Undergraduate	Social Media	6	5
USA	43	Male	Doctorate	Social Media	6	7
Nigeria	45	Male	Undergraduate	Social Media	1	2
South Africa	40	Female	High School	Traditional Media	1	2
Germany	31	Male	Undergraduate	Traditional Media	6	5
UK	41	Male	Undergraduate	Traditional Media	6	4
UK	19	Female	Postgraduate	Independent Researchers	4	5
India	62	Female	Undergraduate	Social Media	3	4
China	43	Female	High School	Traditional Media	9	10
Australia	31	Female	Undergraduate	Social Media	6	5
UK	73	Male	Doctorate	Traditional Media	1	1
China	68	Female	High School	Traditional Media	3	1
USA	24	Female	Postgraduate	Social Media	1	2
Japan	20	Male	Undergraduate	Social Media	3	4
France	64	Female	Postgraduate	Social Media	2	3
India	40	Female	Undergraduate	Social Media	5	4
Germany	63	Male	Undergraduate	Social Media	3	3
China	60	Male	Undergraduate	Social Media	7	8
USA	64	Male	Doctorate	Social Media	8	9
Brazil	62	Male	Undergraduate	Social Media	7	6
Nigeria	35	Male	Undergraduate	Social Media	2	0
Germany	55	Female	High School	Social Media	10	8
UK	52	Female	High School	Social Media	10	10
South Africa	68	Male	Postgraduate	Traditional Media	7	5
France	32	Female	High School	Traditional Media	10	10
Nigeria	42	Male	Postgraduate	Social Media	3	2
Australia	72	Male	Undergraduate	Social Media	7	8
Nigeria	54	Female	Doctorate	Social Media	1	2
South Africa	45	Female	High School	Independent Researchers	2	2
Australia	27	Female	High School	Social Media	10	8
Nigeria	56	Female	High School	Scientific Journals	1	0
UK	74	Female	Postgraduate	Social Media	9	7
France	34	Female	Undergraduate	Traditional Media	2	3
Canada	56	Male	High School	Independent Researchers	2	1
USA	39	Female	Postgraduate	Scientific Journals	6	5
Australia	43	Male	Postgraduate	Social Media	7	8
Brazil	61	Female	Postgraduate	Traditional Media	2	4
Canada	42	Male	High School	Traditional Media	4	5
China	34	Female	Undergraduate	Scientific Journals	3	1
Australia	30	Female	Postgraduate	Traditional Media	5	6
Brazil	37	Male	Undergraduate	Social Media	9	10
Canada	42	Male	High School	Social Media	2	3
South Africa	21	Male	High School	Traditional Media	5	3
India	27	Male	Doctorate	Scientific Journals	8	8
China	20	Female	High School	Scientific Journals	6	5
South Africa	58	Male	Postgraduate	Social Media	4	6
China	62	Male	Undergraduate	Social Media	10	10
China	35	Female	Postgraduate	Scientific Journals	8	7
Japan	64	Female	Undergraduate	Social Media	3	3
France	53	Male	Undergraduate	Social Media	4	5
UK	64	Male	Undergraduate	Social Media	9	10
Japan	39	Female	Postgraduate	Traditional Media	5	4
Canada	51	Female	Undergraduate	Independent Researchers	6	5
Brazil	64	Female	Postgraduate	Social Media	2	3
India	25	Female	Undergraduate	Social Media	9	10
China	57	Male	Undergraduate	Scientific Journals	8	7
Australia	66	Male	Undergraduate	Social Media	7	6
Brazil	61	Female	High School	Traditional Media	9	8
India	36	Female	Postgraduate	Scientific Journals	5	3
India	59	Male	High School	Traditional Media	5	3
China	58	Female	Doctorate	Social Media	9	10
Nigeria	54	Female	Doctorate	Social Media	5	3
UK	23	Male	High School	Social Media	9	10
Australia	69	Male	High School	Scientific Journals	1	2
Canada	43	Male	Undergraduate	Social Media	10	10
Japan	51	Female	Doctorate	Scientific Journals	10	10
Canada	73	Male	Undergraduate	Social Media	8	10
India	62	Male	Undergraduate	Independent Researchers	3	3
France	23	Female	Postgraduate	Social Media	8	10
Nigeria	54	Female	High School	Social Media	5	5
France	74	Male	Undergraduate	Independent Researchers	2	2
UK	50	Male	High School	Traditional Media	9	10
India	70	Female	Undergraduate	Traditional Media	4	3
India	39	Female	High School	Independent Researchers	7	6
France	38	Female	Undergraduate	Independent Researchers	8	9
Germany	23	Female	Postgraduate	Scientific Journals	7	7
Australia	23	Male	Undergraduate	Social Media	6	5
India	72	Male	Undergraduate	Social Media	7	6
Japan	65	Male	High School	Traditional Media	4	6
Japan	21	Male	Undergraduate	Social Media	10	8
Japan	47	Female	High School	Social Media	1	2
China	28	Male	Undergraduate	Traditional Media	5	3
Nigeria	47	Male	High School	Social Media	8	8
USA	48	Male	High School	Social Media	10	10
USA	41	Male	High School	Social Media	6	5
Brazil	72	Male	Undergraduate	Social Media	5	7
South Africa	26	Male	Undergraduate	Scientific Journals	2	3
India	72	Female	Undergraduate	Social Media	10	10
UK	20	Female	High School	Social Media	5	7
France	68	Male	Undergraduate	Social Media	10	10
France	48	Female	Undergraduate	Traditional Media	3	5
China	57	Female	Undergraduate	Social Media	2	1
Nigeria	54	Female	Postgraduate	Social Media	3	3
Germany	53	Female	Undergraduate	Social Media	4	3
South Africa	41	Female	High School	Independent Researchers	2	4
South Africa	48	Female	Undergraduate	Social Media	4	3
Brazil	23	Male	Doctorate	Traditional Media	4	3
UK	19	Male	Undergraduate	Social Media	6	7
Japan	37	Male	Postgraduate	Scientific Journals	5	3
South Africa	45	Female	Postgraduate	Social Media	7	5
Brazil	28	Female	Undergraduate	Scientific Journals	7	8
USA	21	Female	Undergraduate	Scientific Journals	3	4
France	32	Male	Undergraduate	Traditional Media	9	8
UK	23	Female	Undergraduate	Traditional Media	7	6
Canada	71	Female	Undergraduate	Social Media	7	7
India	66	Female	Postgraduate	Traditional Media	2	0
Japan	47	Female	Undergraduate	Social Media	10	9
Germany	73	Female	High School	Scientific Journals	3	3
India	55	Female	Postgraduate	Social Media	3	1
Australia	68	Female	Undergraduate	Social Media	6	6
Canada	74	Female	Doctorate	Social Media	4	4
UK	19	Male	Undergraduate	Traditional Media	4	5
France	32	Male	High School	Scientific Journals	1	3
UK	28	Female	High School	Social Media	6	8
Nigeria	25	Male	Postgraduate	Social Media	8	10
Brazil	43	Male	High School	Traditional Media	8	8
Brazil	68	Male	Doctorate	Scientific Journals	8	7
Brazil	62	Female	High School	Social Media	5	7
Japan	61	Male	Postgraduate	Traditional Media	10	9
UK	22	Male	Postgraduate	Independent Researchers	6	4
China	23	Female	Postgraduate	Scientific Journals	5	7
South Africa	43	Male	High School	Social Media	4	4
France	71	Male	Undergraduate	Social Media	4	5
South Africa	21	Male	High School	Independent Researchers	4	4
Canada	36	Female	High School	Scientific Journals	4	3
Australia	37	Male	Undergraduate	Social Media	6	4
China	50	Female	Postgraduate	Social Media	6	6
Japan	37	Female	High School	Traditional Media	5	6
Australia	66	Female	Doctorate	Traditional Media	9	10
USA	29	Female	High School	Traditional Media	8	6
UK	64	Female	Undergraduate	Traditional Media	10	10
China	18	Male	High School	Scientific Journals	6	6
South Africa	43	Female	Postgraduate	Traditional Media	9	9
South Africa	31	Male	High School	Scientific Journals	5	6
Brazil	55	Female	Postgraduate	Social Media	10	9
Germany	54	Male	Undergraduate	Social Media	4	4
USA	28	Female	Doctorate	Social Media	6	7
Brazil	53	Male	High School	Social Media	4	3
South Africa	30	Male	Undergraduate	Social Media	8	10
UK	60	Female	Undergraduate	Social Media	7	9
South Africa	20	Female	Postgraduate	Scientific Journals	5	6
China	50	Male	Undergraduate	Social Media	10	10
France	23	Female	Postgraduate	Scientific Journals	6	8
Canada	67	Female	High School	Scientific Journals	7	8
France	73	Male	Postgraduate	Scientific Journals	2	0
Japan	27	Female	Undergraduate	Traditional Media	9	9
Brazil	22	Male	High School	Independent Researchers	7	5
USA	40	Male	Undergraduate	Social Media	8	7
France	27	Female	Postgraduate	Scientific Journals	5	6
Canada	61	Female	Doctorate	Social Media	3	4
China	19	Male	Undergraduate	Social Media	2	1
UK	30	Male	Postgraduate	Independent Researchers	2	2
France	57	Female	Undergraduate	Traditional Media	3	5
UK	19	Male	Postgraduate	Social Media	1	0
USA	37	Male	High School	Traditional Media	1	1
USA	18	Male	Undergraduate	Traditional Media	7	9
Japan	54	Male	High School	Scientific Journals	10	10
Australia	26	Male	High School	Traditional Media	8	9
Japan	34	Female	Undergraduate	Scientific Journals	6	5
France	26	Male	Postgraduate	Social Media	7	8
Nigeria	28	Male	Undergraduate	Social Media	1	0
South Africa	32	Male	Doctorate	Social Media	1	2
Canada	41	Male	Postgraduate	Traditional Media	9	7
Australia	55	Male	High School	Independent Researchers	5	6
Brazil	72	Female	Undergraduate	Scientific Journals	7	5
India	52	Female	Undergraduate	Social Media	6	6
Canada	47	Male	Doctorate	Traditional Media	4	4
UK	48	Male	Doctorate	Social Media	1	2
Japan	66	Male	Postgraduate	Traditional Media	4	4
Brazil	22	Female	Undergraduate	Scientific Journals	10	10
France	61	Female	Postgraduate	Scientific Journals	10	8
Canada	67	Male	High School	Social Media	8	7
UK	31	Female	High School	Scientific Journals	1	0
UK	70	Male	Undergraduate	Traditional Media	2	3
Germany	73	Female	Postgraduate	Social Media	8	8
China	28	Female	Doctorate	Scientific Journals	2	2
USA	26	Female	Undergraduate	Traditional Media	10	10
India	51	Female	Postgraduate	Social Media	9	9
Canada	29	Male	Postgraduate	Social Media	3	4
Germany	52	Female	Undergraduate	Social Media	3	4
Brazil	52	Female	Undergraduate	Social Media	6	5
Brazil	18	Female	Undergraduate	Social Media	3	1
Canada	57	Male	Undergraduate	Social Media	9	7
South Africa	39	Male	Undergraduate	Traditional Media	8	6
India	46	Female	Undergraduate	Traditional Media	4	3
Japan	25	Female	Postgraduate	Social Media	6	5
Australia	28	Female	High School	Traditional Media	8	7
Canada	58	Female	Undergraduate	Scientific Journals	4	6
Nigeria	54	Female	Undergraduate	Scientific Journals	5	4
Japan	31	Female	High School	Social Media	7	7
Australia	47	Female	Doctorate	Scientific Journals	8	10
China	52	Female	High School	Social Media	7	7
Nigeria	38	Male	Undergraduate	Traditional Media	8	6
Canada	54	Male	Postgraduate	Social Media	4	5
UK	22	Female	High School	Social Media	1	0
India	36	Male	Postgraduate	Traditional Media	6	5
Nigeria	31	Female	Undergraduate	Social Media	5	6
UK	43	Male	High School	Traditional Media	4	2
UK	21	Male	Doctorate	Social Media	2	4
Germany	42	Female	High School	Social Media	1	0
UK	62	Female	Undergraduate	Social Media	9	7
France	59	Male	High School	Traditional Media	2	3
France	42	Female	High School	Traditional Media	9	9
USA	35	Female	Postgraduate	Social Media	6	4
China	57	Female	Postgraduate	Scientific Journals	6	8
South Africa	25	Male	High School	Social Media	2	3
Brazil	56	Female	Undergraduate	Social Media	6	4
Brazil	57	Female	Postgraduate	Social Media	3	3
South Africa	31	Male	Postgraduate	Scientific Journals	7	6
India	49	Female	Undergraduate	Social Media	10	9
France	68	Female	Postgraduate	Traditional Media	4	3
UK	55	Female	Undergraduate	Traditional Media	9	10
India	50	Female	Undergraduate	Traditional Media	5	5
France	40	Male	Doctorate	Social Media	10	10
Nigeria	32	Male	High School	Traditional Media	3	1
Canada	50	Female	High School	Traditional Media	1	0
USA	42	Female	Undergraduate	Social Media	1	2
Brazil	34	Female	High School	Social Media	4	3
India	50	Female	High School	Scientific Journals	10	9
Canada	64	Male	Postgraduate	Social Media	10	8
India	72	Male	Undergraduate	Independent Researchers	4	2
USA	19	Male	Undergraduate	Independent Researchers	9	7
Japan	31	Male	Undergraduate	Scientific Journals	8	10
Brazil	70	Female	High School	Independent Researchers	4	6
UK	57	Male	Undergraduate	Traditional Media	6	7
Australia	57	Female	Undergraduate	Scientific Journals	7	8
India	68	Male	High School	Social Media	10	8
Nigeria	56	Female	Doctorate	Scientific Journals	8	8
Australia	68	Female	Undergraduate	Social Media	4	5
Brazil	23	Male	Doctorate	Traditional Media	1	3
UK	23	Male	High School	Independent Researchers	5	7
Brazil	20	Male	Postgraduate	Traditional Media	1	0
China	24	Female	Undergraduate	Scientific Journals	4	2
South Africa	68	Male	Postgraduate	Social Media	7	7
Nigeria	25	Female	Undergraduate	Social Media	7	5
Japan	59	Male	Doctorate	Social Media	1	3
Brazil	69	Female	Undergraduate	Traditional Media	9	9
Nigeria	32	Male	Postgraduate	Independent Researchers	2	3
South Africa	64	Female	Postgraduate	Independent Researchers	5	4
Canada	46	Male	Postgraduate	Scientific Journals	6	8
Brazil	50	Male	Undergraduate	Scientific Journals	1	0
Brazil	69	Female	High School	Traditional Media	2	0
USA	47	Female	Postgraduate	Social Media	7	7
India	56	Male	Undergraduate	Social Media	6	4
Canada	44	Male	Undergraduate	Social Media	6	5
India	53	Male	High School	Traditional Media	6	8
France	46	Female	Undergraduate	Social Media	7	6
USA	55	Male	Undergraduate	Social Media	10	10
Brazil	74	Male	Undergraduate	Traditional Media	9	8
Nigeria	50	Female	Undergraduate	Traditional Media	9	7
India	54	Female	High School	Traditional Media	2	1
France	44	Male	Undergraduate	Scientific Journals	2	3
South Africa	72	Female	Postgraduate	Social Media	5	3
Japan	50	Female	High School	Traditional Media	10	9
Germany	21	Female	Undergraduate	Scientific Journals	7	6
Germany	39	Male	Undergraduate	Traditional Media	3	3
France	19	Male	Doctorate	Social Media	3	1
Brazil	27	Male	High School	Scientific Journals	4	4
UK	22	Female	High School	Social Media	3	1
Nigeria	27	Female	Undergraduate	Social Media	3	5
UK	50	Female	Undergraduate	Traditional Media	8	6
France	71	Male	High School	Traditional Media	7	5
UK	55	Male	Postgraduate	Social Media	7	6
Japan	30	Male	Undergraduate	Traditional Media	10	10
France	48	Male	Undergraduate	Scientific Journals	2	0
India	64	Male	Undergraduate	Social Media	9	9
Japan	53	Female	Postgraduate	Social Media	6	7
UK	62	Female	High School	Traditional Media	3	1
France	41	Female	High School	Scientific Journals	9	10
China	69	Male	High School	Social Media	9	10
USA	73	Male	Undergraduate	Social Media	6	7
USA	32	Male	Postgraduate	Social Media	10	10
Brazil	46	Female	Undergraduate	Social Media	6	7
China	25	Male	High School	Social Media	8	9
France	22	Female	High School	Social Media	8	8
India	46	Male	Undergraduate	Social Media	6	6
India	64	Female	High School	Social Media	7	6
Japan	21	Female	Postgraduate	Traditional Media	4	5
India	29	Male	High School	Traditional Media	1	3
UK	62	Female	High School	Traditional Media	4	5
Brazil	19	Male	High School	Traditional Media	8	6
Canada	44	Female	Postgraduate	Scientific Journals	8	10
Japan	48	Male	Undergraduate	Social Media	2	0
Brazil	68	Male	Doctorate	Independent Researchers	7	6
Nigeria	68	Female	Undergraduate	Social Media	1	0
Canada	53	Female	High School	Social Media	2	1
Germany	53	Male	Undergraduate	Scientific Journals	8	7
Australia	43	Female	Undergraduate	Social Media	10	9
Japan	60	Male	Undergraduate	Social Media	4	2
Brazil	44	Male	Undergraduate	Social Media	3	2
Canada	22	Female	High School	Social Media	2	1
France	37	Male	High School	Scientific Journals	6	6
South Africa	28	Male	Undergraduate	Social Media	4	5
Canada	27	Female	Undergraduate	Independent Researchers	3	2
Brazil	57	Male	Postgraduate	Independent Researchers	3	5
Germany	55	Female	Undergraduate	Social Media	10	10
Australia	23	Male	Postgraduate	Traditional Media	3	3
Canada	25	Male	Undergraduate	Traditional Media	8	6
Brazil	40	Male	High School	Traditional Media	9	7
Germany	64	Female	Doctorate	Traditional Media	9	7
UK	43	Female	Undergraduate	Social Media	5	4
USA	63	Male	Undergraduate	Traditional Media	1	0
Australia	60	Male	Undergraduate	Social Media	10	8
China	29	Female	Undergraduate	Traditional Media	5	6
Germany	43	Male	Postgraduate	Social Media	1	0
Canada	30	Female	Postgraduate	Traditional Media	9	8
South Africa	57	Male	Undergraduate	Scientific Journals	10	10
Australia	35	Female	Undergraduate	Scientific Journals	8	10
UK	42	Male	Postgraduate	Social Media	7	8
Australia	50	Female	High School	Independent Researchers	2	2
Germany	64	Female	Undergraduate	Traditional Media	2	1
Nigeria	57	Male	High School	Scientific Journals	4	6
Germany	60	Male	Undergraduate	Social Media	9	7
France	29	Female	Postgraduate	Social Media	9	8
UK	61	Female	Undergraduate	Traditional Media	8	7
Nigeria	53	Male	High School	Traditional Media	5	4
China	65	Male	Undergraduate	Scientific Journals	7	9
Japan	21	Female	Postgraduate	Social Media	9	10
Nigeria	22	Male	Undergraduate	Traditional Media	3	5
France	73	Female	Postgraduate	Social Media	4	2
Nigeria	54	Male	Postgraduate	Traditional Media	2	0
USA	25	Female	High School	Traditional Media	9	9
Australia	59	Female	High School	Independent Researchers	7	9
Japan	66	Male	Undergraduate	Social Media	6	8
India	45	Male	Postgraduate	Social Media	5	5
France	48	Female	Postgraduate	Independent Researchers	7	7
India	26	Male	Undergraduate	Social Media	3	2
USA	71	Female	Undergraduate	Social Media	5	4
UK	68	Female	High School	Traditional Media	2	0
UK	46	Male	Postgraduate	Social Media	5	6
Australia	31	Female	High School	Social Media	7	5
Japan	57	Male	Undergraduate	Traditional Media	10	10
China	58	Female	High School	Social Media	7	8
Germany	39	Female	High School	Scientific Journals	9	8
France	28	Female	High School	Social Media	3	3
USA	40	Male	High School	Scientific Journals	8	8
Brazil	18	Male	Undergraduate	Traditional Media	5	3
Brazil	63	Female	High School	Traditional Media	7	9
Nigeria	54	Male	Doctorate	Social Media	1	3
USA	38	Male	Undergraduate	Traditional Media	1	1
Japan	43	Male	Undergraduate	Traditional Media	4	2
UK	63	Male	Undergraduate	Traditional Media	5	3
USA	53	Female	Undergraduate	Scientific Journals	10	9
USA	71	Male	High School	Traditional Media	3	2
Nigeria	40	Female	Doctorate	Traditional Media	6	5
Germany	74	Male	Undergraduate	Traditional Media	3	4
China	18	Male	High School	Scientific Journals	5	3
China	71	Male	Undergraduate	Social Media	1	0
Australia	72	Male	Undergraduate	Traditional Media	3	2
UK	68	Male	High School	Scientific Journals	7	7
UK	57	Female	Doctorate	Scientific Journals	3	2
USA	32	Male	High School	Social Media	5	6
Japan	38	Male	Undergraduate	Traditional Media	7	7
USA	64	Male	Doctorate	Social Media	2	0
China	26	Male	High School	Independent Researchers	3	4
South Africa	70	Female	High School	Traditional Media	4	5
Japan	26	Female	High School	Traditional Media	5	5
China	27	Male	High School	Traditional Media	9	8
Australia	69	Male	High School	Social Media	9	8
China	74	Male	Postgraduate	Social Media	4	6
France	70	Male	Postgraduate	Traditional Media	9	9
India	43	Female	Postgraduate	Traditional Media	4	3
USA	58	Male	Undergraduate	Independent Researchers	2	3
Germany	52	Female	Postgraduate	Scientific Journals	10	9
Australia	69	Female	Undergraduate	Independent Researchers	1	0
China	42	Female	Undergraduate	Scientific Journals	7	8
UK	43	Male	Undergraduate	Social Media	4	4
USA	28	Male	High School	Traditional Media	8	10
USA	55	Male	Doctorate	Social Media	8	7
USA	19	Male	Undergraduate	Social Media	8	7
Canada	24	Male	Postgraduate	Social Media	6	5
Canada	35	Male	Undergraduate	Social Media	9	9
South Africa	44	Female	Undergraduate	Independent Researchers	4	5
USA	51	Female	High School	Traditional Media	5	6
China	44	Male	Undergraduate	Traditional Media	4	5
Canada	34	Male	Postgraduate	Social Media	5	6
France	60	Male	High School	Scientific Journals	2	3
France	61	Female	Doctorate	Independent Researchers	5	6
France	68	Female	Undergraduate	Social Media	10	9
Nigeria	71	Male	High School	Traditional Media	8	7
Brazil	41	Male	Undergraduate	Social Media	9	10
India	42	Male	Postgraduate	Independent Researchers	7	8
Brazil	24	Male	Undergraduate	Social Media	7	7
Nigeria	69	Female	Undergraduate	Scientific Journals	6	6
Canada	23	Female	Undergraduate	Traditional Media	2	0
Nigeria	70	Male	Undergraduate	Traditional Media	10	9
Australia	41	Male	High School	Social Media	10	10
Brazil	50	Male	High School	Scientific Journals	9	8
Brazil	66	Male	High School	Independent Researchers	5	3
Japan	46	Male	High School	Scientific Journals	6	6
Australia	60	Male	High School	Social Media	1	0
India	39	Male	Undergraduate	Social Media	5	7
Nigeria	43	Female	Undergraduate	Scientific Journals	6	6
UK	45	Female	High School	Traditional Media	10	9
South Africa	67	Female	High School	Independent Researchers	2	2
Nigeria	38	Male	High School	Social Media	7	5
USA	66	Female	Undergraduate	Independent Researchers	4	5
Japan	24	Male	High School	Scientific Journals	5	3
USA	34	Male	Undergraduate	Traditional Media	3	1
Nigeria	37	Female	Undergraduate	Traditional Media	5	6
Germany	58	Male	Undergraduate	Social Media	4	3
France	66	Female	Postgraduate	Traditional Media	10	9
Australia	37	Male	High School	Social Media	6	6
Canada	71	Male	High School	Social Media	2	0
Brazil	39	Male	High School	Social Media	3	3
Canada	45	Female	High School	Traditional Media	10	10
Germany	57	Male	High School	Independent Researchers	1	3
Japan	66	Female	Postgraduate	Social Media	7	6
Germany	24	Female	High School	Scientific Journals	9	10
Nigeria	18	Female	Doctorate	Traditional Media	2	1
Nigeria	49	Female	High School	Scientific Journals	7	7
Germany	30	Male	Postgraduate	Traditional Media	3	5
Germany	47	Female	Postgraduate	Social Media	5	3
Canada	40	Male	Undergraduate	Social Media	6	5
India	68	Male	Undergraduate	Independent Researchers	8	6
Nigeria	73	Male	Undergraduate	Social Media	4	4
China	36	Female	Postgraduate	Traditional Media	2	1
India	49	Female	Undergraduate	Scientific Journals	3	3
India	47	Female	High School	Social Media	8	6
Australia	46	Female	Undergraduate	Traditional Media	7	7
South Africa	66	Female	High School	Social Media	6	6
China	62	Male	Doctorate	Traditional Media	5	5
Nigeria	46	Female	Undergraduate	Traditional Media	5	6
China	47	Male	High School	Social Media	1	2
Brazil	33	Male	High School	Traditional Media	6	5
Japan	57	Female	High School	Social Media	9	9
Brazil	36	Female	Postgraduate	Social Media	8	8
Japan	35	Female	Doctorate	Scientific Journals	10	10
Canada	18	Male	High School	Independent Researchers	1	2
USA	31	Female	Undergraduate	Traditional Media	6	4
Germany	68	Male	Doctorate	Scientific Journals	3	3
China	64	Female	High School	Independent Researchers	6	8
Germany	67	Female	High School	Social Media	9	8
Australia	19	Female	Undergraduate	Independent Researchers	6	7
UK	71	Female	High School	Social Media	8	6
India	45	Male	High School	Scientific Journals	6	8
USA	66	Male	Doctorate	Social Media	6	6
India	67	Female	Undergraduate	Social Media	7	8
Australia	47	Male	Undergraduate	Scientific Journals	10	10
Nigeria	55	Male	Undergraduate	Social Media	4	3
Japan	68	Female	Postgraduate	Traditional Media	8	9
Canada	21	Female	Undergraduate	Traditional Media	4	6
China	18	Female	High School	Scientific Journals	7	5
France	25	Male	High School	Scientific Journals	1	0
Germany	46	Female	Postgraduate	Social Media	9	8
Nigeria	72	Male	High School	Social Media	10	8
South Africa	56	Female	High School	Traditional Media	9	7
UK	20	Male	Undergraduate	Social Media	7	6
Nigeria	49	Female	High School	Scientific Journals	8	10
Brazil	27	Female	Doctorate	Scientific Journals	2	3
UK	27	Male	Undergraduate	Social Media	10	10
UK	36	Female	High School	Independent Researchers	10	9
UK	63	Female	High School	Scientific Journals	7	7
USA	51	Male	Undergraduate	Traditional Media	1	0
Brazil	50	Female	Undergraduate	Social Media	3	2
Nigeria	40	Male	Postgraduate	Traditional Media	6	5
Brazil	72	Female	Undergraduate	Social Media	5	4
France	45	Female	Undergraduate	Scientific Journals	5	3
Australia	49	Male	Doctorate	Traditional Media	9	7
South Africa	67	Female	Undergraduate	Scientific Journals	6	8
Japan	24	Male	Undergraduate	Social Media	3	2
UK	46	Male	Undergraduate	Scientific Journals	2	3
India	25	Male	Postgraduate	Traditional Media	9	9
UK	18	Female	Undergraduate	Traditional Media	10	8
Germany	74	Male	Undergraduate	Social Media	4	5
UK	72	Male	Undergraduate	Scientific Journals	5	3
Nigeria	20	Male	Undergraduate	Scientific Journals	9	10
Canada	41	Male	High School	Social Media	5	5
China	40	Male	Undergraduate	Traditional Media	7	5
India	25	Male	High School	Traditional Media	2	2
India	71	Female	High School	Scientific Journals	2	2
Japan	74	Male	Doctorate	Traditional Media	4	5
UK	64	Male	Undergraduate	Social Media	8	6
USA	54	Male	High School	Social Media	2	2
China	20	Male	High School	Social Media	10	9
Nigeria	68	Male	Undergraduate	Social Media	7	7
Nigeria	50	Female	Undergraduate	Independent Researchers	1	1
China	45	Male	High School	Scientific Journals	9	7
Germany	64	Female	High School	Scientific Journals	10	9
Germany	25	Female	High School	Social Media	6	6
UK	51	Female	High School	Traditional Media	1	0
UK	52	Female	High School	Independent Researchers	10	8
UK	49	Male	Undergraduate	Traditional Media	6	6
Brazil	41	Male	High School	Social Media	5	7
Canada	31	Male	High School	Traditional Media	5	7
Japan	49	Male	Postgraduate	Social Media	5	6
Canada	73	Female	Postgraduate	Social Media	4	6
Australia	63	Female	High School	Scientific Journals	7	9
Brazil	60	Female	High School	Independent Researchers	9	7
South Africa	33	Male	Undergraduate	Social Media	4	2
Nigeria	21	Female	Undergraduate	Traditional Media	2	2
South Africa	69	Male	Doctorate	Social Media	2	2
South Africa	54	Female	Undergraduate	Social Media	2	0
India	71	Male	Undergraduate	Independent Researchers	7	7
UK	38	Female	Postgraduate	Traditional Media	4	2
Nigeria	31	Male	Undergraduate	Traditional Media	4	6
India	48	Female	High School	Social Media	1	1
Japan	72	Female	Undergraduate	Scientific Journals	4	6
China	65	Female	High School	Social Media	6	7
Brazil	35	Male	High School	Traditional Media	2	2
USA	24	Female	Postgraduate	Social Media	4	2
Nigeria	27	Female	High School	Social Media	7	5
Brazil	24	Male	High School	Traditional Media	9	10
Brazil	50	Male	Postgraduate	Scientific Journals	2	0
Brazil	40	Male	Undergraduate	Traditional Media	8	10
Brazil	38	Male	High School	Social Media	6	4
Australia	36	Female	High School	Scientific Journals	8	9
USA	65	Male	High School	Traditional Media	2	1
South Africa	36	Male	High School	Scientific Journals	1	0
Japan	53	Female	Postgraduate	Scientific Journals	7	9
Brazil	46	Male	High School	Traditional Media	9	8
Brazil	35	Male	Undergraduate	Scientific Journals	9	7
Australia	19	Female	High School	Social Media	2	3
South Africa	18	Female	Doctorate	Social Media	4	6
USA	64	Female	Undergraduate	Scientific Journals	1	0
China	22	Male	Doctorate	Scientific Journals	7	5
Canada	37	Female	Undergraduate	Social Media	2	0
Nigeria	28	Male	Postgraduate	Traditional Media	4	4
India	59	Female	Postgraduate	Traditional Media	2	2
South Africa	19	Male	Postgraduate	Scientific Journals	1	2
South Africa	20	Female	High School	Independent Researchers	7	9
USA	40	Male	High School	Traditional Media	6	5
India	72	Male	High School	Traditional Media	2	1
UK	29	Female	High School	Scientific Journals	4	2
UK	37	Male	Postgraduate	Social Media	3	2
France	22	Female	Undergraduate	Traditional Media	3	4
South Africa	54	Male	Undergraduate	Traditional Media	3	3
Australia	55	Female	High School	Social Media	4	2
France	47	Male	High School	Independent Researchers	1	3
Canada	26	Female	High School	Independent Researchers	1	0
Brazil	51	Female	Undergraduate	Social Media	7	6
Japan	70	Female	Postgraduate	Independent Researchers	5	6
Australia	61	Male	High School	Traditional Media	3	5
South Africa	52	Female	Undergraduate	Scientific Journals	9	7
UK	69	Female	Undergraduate	Traditional Media	5	4
Nigeria	39	Male	Postgraduate	Scientific Journals	10	8
Nigeria	61	Male	High School	Social Media	3	5
Australia	41	Male	Undergraduate	Traditional Media	9	8
Nigeria	34	Female	High School	Independent Researchers	1	1
Japan	27	Female	Undergraduate	Traditional Media	9	10
Japan	47	Female	Undergraduate	Independent Researchers	5	5
Canada	73	Male	Postgraduate	Traditional Media	6	6
Brazil	63	Male	High School	Traditional Media	2	1
India	40	Male	High School	Scientific Journals	8	6
Brazil	49	Male	Undergraduate	Social Media	3	1
Brazil	34	Female	Undergraduate	Social Media	1	2
Canada	67	Female	Undergraduate	Traditional Media	7	9
Canada	68	Male	Postgraduate	Social Media	3	5
Brazil	34	Female	Undergraduate	Social Media	4	3
Nigeria	31	Male	Undergraduate	Social Media	5	4
UK	26	Male	Undergraduate	Social Media	1	2
France	57	Female	Postgraduate	Social Media	9	10
South Africa	19	Male	Undergraduate	Independent Researchers	7	7
Japan	62	Male	High School	Social Media	2	3
France	42	Male	Undergraduate	Social Media	1	0
UK	56	Male	Doctorate	Social Media	2	2
Brazil	26	Female	High School	Social Media	3	4
China	71	Male	Undergraduate	Traditional Media	3	1
France	39	Male	Postgraduate	Social Media	8	6
Nigeria	60	Male	Undergraduate	Scientific Journals	5	5
China	63	Male	Undergraduate	Scientific Journals	9	9
Nigeria	21	Male	High School	Social Media	3	1
France	43	Female	Undergraduate	Social Media	6	5
UK	46	Male	High School	Social Media	4	4
South Africa	62	Female	Doctorate	Social Media	8	10
China	51	Male	Postgraduate	Scientific Journals	1	0
Japan	40	Female	Postgraduate	Scientific Journals	4	6
South Africa	54	Male	Undergraduate	Traditional Media	7	8
Japan	28	Male	High School	Scientific Journals	9	9
Australia	23	Female	High School	Scientific Journals	1	1
Japan	35	Female	High School	Traditional Media	8	6
Germany	38	Female	Undergraduate	Traditional Media	2	2
Germany	59	Female	Undergraduate	Scientific Journals	4	6
Canada	53	Female	Undergraduate	Social Media	4	3
Germany	58	Female	Undergraduate	Scientific Journals	8	9
India	55	Female	Doctorate	Traditional Media	2	1
India	51	Male	High School	Traditional Media	7	9
India	34	Male	Undergraduate	Traditional Media	3	4
Nigeria	54	Female	High School	Social Media	9	7
Canada	42	Male	Undergraduate	Social Media	5	5
South Africa	55	Female	High School	Scientific Journals	8	8
Nigeria	29	Female	Undergraduate	Scientific Journals	5	3
Nigeria	40	Female	High School	Independent Researchers	1	3
Japan	70	Female	High School	Traditional Media	9	7
Canada	59	Male	Postgraduate	Traditional Media	10	10
China	39	Male	High School	Traditional Media	7	8
UK	38	Female	Undergraduate	Social Media	4	3
Japan	44	Female	Undergraduate	Traditional Media	7	6
China	74	Male	Undergraduate	Social Media	5	3
USA	48	Male	Postgraduate	Traditional Media	10	10
South Africa	23	Female	Undergraduate	Traditional Media	9	7
South Africa	44	Male	High School	Social Media	2	2
India	57	Male	High School	Social Media	4	2
Brazil	51	Female	Postgraduate	Scientific Journals	6	4
South Africa	29	Female	Undergraduate	Scientific Journals	5	4
South Africa	62	Male	Postgraduate	Traditional Media	1	1
USA	74	Male	Undergraduate	Scientific Journals	9	8
Brazil	70	Male	Postgraduate	Social Media	9	9
Australia	24	Female	Doctorate	Social Media	3	4
India	27	Male	Undergraduate	Traditional Media	4	5
India	62	Male	Undergraduate	Scientific Journals	4	5
UK	34	Female	Undergraduate	Traditional Media	10	10
South Africa	43	Male	Undergraduate	Traditional Media	8	7
France	38	Female	Undergraduate	Traditional Media	6	5
Japan	45	Male	High School	Social Media	2	3
South Africa	63	Male	Undergraduate	Social Media	4	2
UK	19	Female	High School	Scientific Journals	1	0
Japan	71	Male	High School	Scientific Journals	3	3
Nigeria	60	Female	Undergraduate	Independent Researchers	4	3
France	18	Male	High School	Scientific Journals	8	7
South Africa	68	Male	Postgraduate	Traditional Media	3	3
UK	70	Female	Postgraduate	Social Media	5	6
China	53	Female	Doctorate	Social Media	1	2
Brazil	68	Female	Undergraduate	Social Media	4	4
UK	43	Male	Undergraduate	Social Media	2	1
Nigeria	46	Male	Undergraduate	Scientific Journals	4	3
Japan	38	Female	Undergraduate	Traditional Media	5	6
India	28	Female	High School	Scientific Journals	3	5
China	57	Male	Undergraduate	Traditional Media	6	7
China	28	Male	Postgraduate	Traditional Media	2	2
Canada	53	Male	High School	Social Media	5	7
UK	66	Male	High School	Social Media	4	6
Australia	56	Female	Postgraduate	Traditional Media	5	5
USA	57	Female	High School	Social Media	9	7
Australia	52	Male	High School	Social Media	6	7
India	71	Male	High School	Traditional Media	7	6
China	51	Male	Postgraduate	Scientific Journals	8	9
South Africa	72	Female	Undergraduate	Traditional Media	9	9
USA	64	Female	Undergraduate	Scientific Journals	5	4
Nigeria	41	Male	High School	Social Media	8	6
India	71	Male	Undergraduate	Social Media	2	2
India	39	Male	Undergraduate	Scientific Journals	10	10
Nigeria	22	Male	Undergraduate	Scientific Journals	9	10
Nigeria	73	Female	Undergraduate	Scientific Journals	2	2
Japan	50	Female	Undergraduate	Traditional Media	5	5
Australia	53	Female	Undergraduate	Traditional Media	6	7
France	64	Female	Undergraduate	Social Media	4	2
Germany	37	Female	High School	Social Media	8	9
Canada	36	Male	Undergraduate	Independent Researchers	10	10
Australia	52	Male	Undergraduate	Social Media	3	1
UK	69	Male	Undergraduate	Social Media	5	3
USA	60	Male	Undergraduate	Social Media	2	2
Canada	34	Female	Postgraduate	Scientific Journals	3	5
India	62	Male	Postgraduate	Traditional Media	8	9
China	60	Female	Undergraduate	Independent Researchers	5	7
Nigeria	51	Female	Postgraduate	Social Media	3	1
China	26	Male	High School	Scientific Journals	5	3
UK	43	Male	Postgraduate	Social Media	9	10
Nigeria	19	Female	Undergraduate	Scientific Journals	3	3
India	70	Male	Undergraduate	Traditional Media	10	10
Germany	26	Male	High School	Scientific Journals	7	7
China	26	Female	High School	Social Media	8	7
South Africa	57	Male	High School	Social Media	5	5
China	34	Female	High School	Traditional Media	3	4
Germany	18	Female	High School	Scientific Journals	6	7
Brazil	42	Male	Postgraduate	Traditional Media	3	3
Brazil	60	Female	High School	Traditional Media	9	10
Brazil	57	Female	Undergraduate	Traditional Media	2	2
Nigeria	59	Male	Postgraduate	Traditional Media	3	2
Australia	42	Male	High School	Social Media	7	6
Brazil	56	Male	Postgraduate	Traditional Media	10	10
France	52	Male	Undergraduate	Traditional Media	8	7
India	20	Male	Undergraduate	Social Media	5	6
France	67	Male	High School	Social Media	5	7
UK	54	Male	High School	Social Media	5	7
Brazil	61	Female	Undergraduate	Social Media	4	6
Germany	61	Female	High School	Social Media	9	9
USA	68	Female	High School	Social Media	6	6
USA	47	Female	High School	Scientific Journals	8	10
Japan	55	Female	Undergraduate	Traditional Media	8	7
Australia	51	Female	High School	Scientific Journals	5	6
Germany	29	Female	Postgraduate	Traditional Media	9	10
Brazil	36	Male	High School	Scientific Journals	2	2
Japan	54	Female	Postgraduate	Social Media	8	6
Brazil	61	Male	High School	Traditional Media	3	5
Australia	66	Male	Postgraduate	Social Media	7	5
Nigeria	34	Female	Undergraduate	Scientific Journals	9	10
China	27	Male	Undergraduate	Social Media	5	5
Australia	74	Male	High School	Social Media	8	8
Germany	72	Female	Undergraduate	Traditional Media	4	4
USA	66	Female	High School	Independent Researchers	1	1
Canada	64	Female	Undergraduate	Scientific Journals	1	1
Nigeria	29	Female	High School	Social Media	6	8
China	33	Male	Undergraduate	Scientific Journals	8	6
UK	41	Male	High School	Social Media	10	10
South Africa	36	Female	High School	Scientific Journals	2	3
Canada	25	Male	Undergraduate	Social Media	4	4
Nigeria	48	Female	Doctorate	Social Media	3	3
France	38	Male	Undergraduate	Traditional Media	9	9
Canada	34	Male	Undergraduate	Independent Researchers	3	2
Japan	40	Female	Undergraduate	Scientific Journals	8	9
South Africa	54	Female	Undergraduate	Scientific Journals	7	7
Japan	71	Female	High School	Social Media	1	0
Japan	33	Female	High School	Traditional Media	8	7
France	23	Male	Postgraduate	Social Media	9	10
China	25	Male	Undergraduate	Scientific Journals	8	7
France	42	Male	Undergraduate	Independent Researchers	10	9
Canada	35	Male	Undergraduate	Traditional Media	10	9
Canada	42	Male	Undergraduate	Social Media	1	0
India	29	Female	Undergraduate	Scientific Journals	7	8
Brazil	32	Male	Undergraduate	Traditional Media	9	9
Brazil	43	Female	High School	Social Media	5	3
Canada	58	Female	Undergraduate	Traditional Media	2	0
China	62	Male	Undergraduate	Social Media	8	8
South Africa	43	Male	Doctorate	Scientific Journals	9	8
Canada	64	Male	Undergraduate	Scientific Journals	7	9
France	49	Female	Undergraduate	Social Media	5	4
South Africa	27	Male	High School	Social Media	8	7
India	33	Male	High School	Social Media	6	7
India	24	Female	Postgraduate	Scientific Journals	4	3
Japan	34	Male	Postgraduate	Social Media	1	3
Australia	40	Female	Undergraduate	Social Media	6	4
China	43	Female	Undergraduate	Independent Researchers	8	7
France	38	Female	High School	Scientific Journals	3	1
China	39	Male	Postgraduate	Scientific Journals	7	8
Brazil	24	Female	High School	Independent Researchers	7	9
Brazil	31	Female	Postgraduate	Social Media	9	9
Canada	32	Male	Undergraduate	Scientific Journals	1	1
Germany	70	Male	High School	Social Media	5	6
China	24	Male	Postgraduate	Traditional Media	8	10
Australia	26	Female	Doctorate	Social Media	3	1
Brazil	68	Female	High School	Social Media	5	6
USA	65	Female	Postgraduate	Traditional Media	1	0
France	25	Female	Postgraduate	Independent Researchers	9	7
Brazil	67	Male	Postgraduate	Traditional Media	4	3
South Africa	40	Male	Doctorate	Independent Researchers	5	4
Canada	46	Female	Undergraduate	Traditional Media	3	1
USA	35	Female	Undergraduate	Social Media	2	1
Nigeria	48	Male	Postgraduate	Social Media	7	7
China	47	Female	Undergraduate	Scientific Journals	5	3
China	69	Female	Undergraduate	Traditional Media	10	10
Germany	56	Female	Undergraduate	Independent Researchers	3	3
China	52	Female	Postgraduate	Scientific Journals	2	3
France	35	Female	Undergraduate	Scientific Journals	10	10
Japan	59	Male	Undergraduate	Traditional Media	6	7
France	56	Female	Undergraduate	Social Media	10	8
China	34	Male	High School	Independent Researchers	6	7
Australia	31	Female	High School	Traditional Media	3	5
China	48	Male	Undergraduate	Traditional Media	9	8
Australia	41	Female	Undergraduate	Social Media	1	0
USA	52	Female	Postgraduate	Independent Researchers	3	3
France	61	Male	Undergraduate	Social Media	1	1
Japan	62	Male	Doctorate	Social Media	7	8
Australia	51	Male	High School	Social Media	2	2
Canada	20	Male	Doctorate	Independent Researchers	4	6
China	54	Male	High School	Traditional Media	4	4
South Africa	60	Male	Undergraduate	Traditional Media	8	9
France	57	Female	Undergraduate	Traditional Media	4	4
Brazil	43	Female	Undergraduate	Traditional Media	3	2
Canada	72	Male	High School	Social Media	10	9
Brazil	40	Female	High School	Traditional Media	3	3
India	61	Female	Postgraduate	Social Media	5	3
France	56	Female	Undergraduate	Social Media	6	6
France	32	Female	Doctorate	Social Media	7	6
Brazil	73	Female	Undergraduate	Independent Researchers	5	4
China	66	Female	Doctorate	Traditional Media	7	9
France	21	Male	High School	Social Media	4	5
Germany	46	Male	High School	Traditional Media	5	7
UK	39	Male	Undergraduate	Social Media	6	4
France	42	Male	Postgraduate	Scientific Journals	9	10
Brazil	30	Female	Undergraduate	Scientific Journals	6	6
UK	35	Female	High School	Social Media	10	10
South Africa	50	Female	High School	Scientific Journals	1	0
Japan	33	Male	Undergraduate	Scientific Journals	7	6
Japan	62	Female	Undergraduate	Traditional Media	3	3
China	59	Male	Undergraduate	Traditional Media	6	8
Japan	61	Male	Postgraduate	Social Media	2	1
USA	19	Male	Undergraduate	Independent Researchers	7	7
China	72	Female	Postgraduate	Social Media	1	0
Germany	52	Male	Undergraduate	Traditional Media	2	3
China	59	Female	Undergraduate	Scientific Journals	9	9
India	51	Male	Doctorate	Traditional Media	9	9
South Africa	47	Female	Undergraduate	Social Media	7	6
India	72	Female	Undergraduate	Traditional Media	2	3
USA	30	Female	Postgraduate	Traditional Media	5	7
India	30	Female	High School	Social Media	4	5
Australia	35	Female	Undergraduate	Social Media	2	4
China	49	Female	High School	Traditional Media	2	0
USA	49	Female	High School	Scientific Journals	10	10
Canada	52	Male	High School	Traditional Media	8	10
Brazil	56	Male	High School	Social Media	5	4
USA	63	Male	Undergraduate	Social Media	8	10
Brazil	69	Female	Postgraduate	Scientific Journals	2	0
Australia	46	Female	Undergraduate	Scientific Journals	2	4
South Africa	66	Female	Undergraduate	Traditional Media	3	4
Japan	46	Female	Undergraduate	Traditional Media	10	10
Brazil	70	Male	Postgraduate	Scientific Journals	8	9
South Africa	61	Female	Postgraduate	Social Media	8	6
Canada	74	Male	Postgraduate	Social Media	3	5
South Africa	33	Male	Postgraduate	Traditional Media	1	3
India	73	Female	High School	Independent Researchers	7	5
Germany	61	Male	Undergraduate	Independent Researchers	4	6
Brazil	64	Female	Undergraduate	Traditional Media	3	4
China	74	Male	Undergraduate	Social Media	5	5
Nigeria	27	Female	Undergraduate	Scientific Journals	6	6
Nigeria	47	Female	High School	Social Media	1	2
Canada	42	Male	High School	Social Media	9	10
Australia	56	Male	Doctorate	Social Media	6	7
China	37	Female	Undergraduate	Traditional Media	3	1
Brazil	22	Male	High School	Scientific Journals	1	2
Germany	18	Female	High School	Social Media	9	9
France	47	Female	Undergraduate	Social Media	2	1
Brazil	66	Male	Undergraduate	Traditional Media	10	8
China	20	Female	Undergraduate	Scientific Journals	6	8
Germany	62	Female	High School	Scientific Journals	6	7
Canada	31	Female	High School	Social Media	3	1
Brazil	73	Male	Undergraduate	Independent Researchers	6	6
Germany	47	Female	Undergraduate	Traditional Media	2	4
Canada	67	Female	High School	Scientific Journals	8	9
Nigeria	21	Female	Undergraduate	Social Media	1	2
Brazil	35	Female	Undergraduate	Traditional Media	6	8
France	54	Female	Postgraduate	Traditional Media	1	0
USA	42	Female	High School	Social Media	9	8
China	65	Male	Postgraduate	Scientific Journals	9	7
India	18	Female	Doctorate	Scientific Journals	6	7
Japan	70	Male	Doctorate	Social Media	6	4
Canada	63	Male	Postgraduate	Traditional Media	9	10
China	32	Male	Postgraduate	Independent Researchers	5	3
USA	26	Female	High School	Social Media	9	10
Germany	32	Male	Undergraduate	Social Media	5	4
UK	66	Male	Undergraduate	Scientific Journals	4	3
Germany	74	Female	Undergraduate	Traditional Media	2	4
USA	41	Male	Undergraduate	Social Media	2	2
Australia	21	Male	Undergraduate	Traditional Media	1	0
UK	29	Female	Doctorate	Traditional Media	10	10
Nigeria	54	Female	High School	Scientific Journals	3	2
Germany	54	Male	High School	Traditional Media	1	2
Japan	60	Female	Undergraduate	Social Media	6	7
Australia	23	Female	High School	Traditional Media	7	7
Australia	56	Male	Undergraduate	Social Media	9	9
France	73	Female	High School	Traditional Media	7	6
UK	63	Male	Undergraduate	Scientific Journals	4	4
South Africa	41	Male	Undergraduate	Traditional Media	4	4
Brazil	28	Male	High School	Scientific Journals	8	9
Japan	30	Female	High School	Social Media	4	2
India	51	Female	Undergraduate	Social Media	1	2
USA	42	Male	Undergraduate	Scientific Journals	9	10
Japan	24	Female	Undergraduate	Traditional Media	3	2
Japan	69	Female	Undergraduate	Traditional Media	1	0
Brazil	21	Female	Undergraduate	Traditional Media	9	7
USA	25	Female	Undergraduate	Social Media	10	10
France	37	Male	High School	Independent Researchers	10	10
USA	46	Female	Postgraduate	Traditional Media	5	5
Germany	71	Female	High School	Scientific Journals	9	10
Brazil	70	Male	Postgraduate	Social Media	3	4
USA	68	Female	Undergraduate	Traditional Media	6	4
Nigeria	62	Female	Undergraduate	Independent Researchers	7	7
Canada	63	Male	Postgraduate	Independent Researchers	5	6
France	27	Female	Postgraduate	Independent Researchers	8	9
France	60	Male	Doctorate	Social Media	10	9
South Africa	51	Male	Undergraduate	Traditional Media	6	8
South Africa	74	Male	High School	Social Media	6	4
USA	43	Male	Postgraduate	Social Media	7	9
India	58	Female	High School	Social Media	8	10
Nigeria	66	Male	Postgraduate	Scientific Journals	2	0
Nigeria	20	Female	Undergraduate	Scientific Journals	7	7
Brazil	73	Male	Doctorate	Traditional Media	9	10
Brazil	23	Female	Postgraduate	Social Media	1	0
Nigeria	22	Female	High School	Independent Researchers	1	2
Nigeria	22	Female	Undergraduate	Traditional Media	7	6
USA	71	Male	High School	Social Media	5	7
UK	64	Male	High School	Traditional Media	1	0
Canada	40	Male	Undergraduate	Social Media	1	3
Nigeria	66	Female	High School	Social Media	2	2
USA	26	Female	Postgraduate	Traditional Media	10	8
Japan	52	Female	Doctorate	Traditional Media	9	9
Japan	37	Female	Undergraduate	Social Media	3	5
South Africa	66	Male	High School	Social Media	9	8
Canada	59	Female	Postgraduate	Traditional Media	6	8
UK	52	Female	Postgraduate	Scientific Journals	10	10
South Africa	67	Female	Postgraduate	Social Media	6	6
China	35	Female	Undergraduate	Traditional Media	7	6
France	34	Male	Postgraduate	Scientific Journals	10	9
Canada	41	Male	High School	Traditional Media	8	8
Brazil	20	Female	Doctorate	Traditional Media	3	5
UK	49	Female	Doctorate	Scientific Journals	8	10
Canada	52	Male	Postgraduate	Traditional Media	6	4
USA	55	Female	High School	Scientific Journals	6	6
Japan	30	Male	Postgraduate	Scientific Journals	3	1
South Africa	73	Female	Undergraduate	Social Media	6	6
South Africa	64	Male	Undergraduate	Traditional Media	8	6
Japan	42	Female	Postgraduate	Traditional Media	7	8
South Africa	26	Female	High School	Traditional Media	10	10
Japan	21	Male	Undergraduate	Scientific Journals	10	10
India	31	Male	Postgraduate	Social Media	7	8
South Africa	54	Female	Postgraduate	Traditional Media	3	2
Germany	51	Male	Postgraduate	Social Media	10	10
China	28	Male	High School	Traditional Media	3	5
Canada	58	Female	Postgraduate	Traditional Media	5	5
USA	73	Male	High School	Traditional Media	5	3
Canada	20	Female	Postgraduate	Scientific Journals	9	10
Nigeria	45	Female	High School	Traditional Media	9	10
Canada	46	Female	Postgraduate	Social Media	10	10
France	26	Female	Undergraduate	Traditional Media	5	7
UK	20	Female	Doctorate	Social Media	5	6
Australia	42	Female	Undergraduate	Social Media	6	8
France	51	Female	Undergraduate	Traditional Media	8	9
USA	29	Male	Undergraduate	Social Media	6	7
Canada	59	Female	Postgraduate	Social Media	6	8
Canada	26	Female	Undergraduate	Traditional Media	9	9
Nigeria	32	Male	High School	Scientific Journals	1	3
China	57	Male	Undergraduate	Social Media	4	6
USA	42	Female	Postgraduate	Scientific Journals	10	10
USA	22	Male	High School	Social Media	10	10
UK	28	Female	High School	Scientific Journals	2	0
Brazil	51	Male	Undergraduate	Social Media	9	7
UK	41	Male	Postgraduate	Traditional Media	3	1
Germany	32	Female	High School	Scientific Journals	10	10
South Africa	55	Male	Doctorate	Scientific Journals	2	1
Australia	25	Female	Doctorate	Independent Researchers	8	10
Japan	22	Male	High School	Traditional Media	4	3
USA	65	Female	High School	Social Media	2	0
Japan	43	Male	Postgraduate	Social Media	4	4
China	35	Male	Doctorate	Social Media	7	5
Japan	23	Male	Postgraduate	Independent Researchers	7	9
South Africa	54	Male	Undergraduate	Social Media	1	0
Canada	65	Female	High School	Social Media	1	0
Australia	30	Male	Undergraduate	Social Media	3	4
Nigeria	45	Female	Undergraduate	Traditional Media	2	2
Brazil	22	Female	Undergraduate	Social Media	3	1
Canada	30	Female	Undergraduate	Traditional Media	4	4
Brazil	34	Female	High School	Traditional Media	7	9
China	67	Female	Undergraduate	Traditional Media	2	3
Australia	57	Male	High School	Social Media	7	5
[truncated: 8,001 more rows]
